# Supplementary material for: 4,4′,4′′-(Methane­triyl)triphenyl tris­(2,2,5,5-tetra­methyl-1-oxyl-3-pyrroline-3-carboxyl­ate) benzene tris­olvate
Source: Acta Crystallogr Sect E Struct Rep Online. 2010 Mar 3;66(Pt 4):o729–30. doi: 10.1107/S1600536810007294 (PMC2983865; doi:10.1107/S1600536810007294)
Supplement: Supplementary file 2 [file e-66-0o729-Isup2.hkl]

# 
# h,k,l, Fc-squared, Fo-squared, sigma(Fo-squared) and status flag 
# 
data_I
_shelx_title ' d0 in P-1' 
_shelx_refln_list_code          4 
_shelx_F_calc_maximum      234.21 
_exptl_crystal_F_000      1094.00 
_reflns_d_resolution_high  0.7696 
 
loop_ 
 _symmetry_equiv_pos_as_xyz 
 'x, y, z' 
 '-x, -y, -z' 
 
_cell_length_a    10.0810 
_cell_length_b    11.7372 
_cell_length_c    26.2414 
_cell_angle_alpha  98.324 
_cell_angle_beta   92.765 
_cell_angle_gamma 105.308 
 
_shelx_F_squared_multiplier     1.000 
 
loop_ 
 _refln_index_h 
 _refln_index_k 
 _refln_index_l 
 _refln_F_squared_calc 
 _refln_F_squared_meas 
 _refln_F_squared_sigma 
 _refln_observed_status 
   1   0   0    20540.15    20146.72    231.60 o 
   2   0   0    54855.80    46896.92    786.73 o 
   3   0   0    12279.91    10930.32    179.81 o 
   4   0   0     1449.58     1346.90     19.22 o 
   5   0   0     3135.90     2766.53     50.47 o 
   6   0   0     1246.34     1105.19     22.20 o 
   7   0   0      313.24      291.58     10.17 o 
   8   0   0      718.34      672.51     19.94 o 
   9   0   0      389.56      329.73     15.68 o 
  10   0   0       77.27       51.63     16.17 o 
  11   0   0        1.27       15.25     21.24 o 
 -11   1   0       19.67       27.55     16.94 o 
 -10   1   0       37.36       58.29     29.45 o 
  -9   1   0       16.68       10.98      9.13 o 
  -8   1   0       31.95       15.03      7.97 o 
  -7   1   0       77.03       71.18      8.95 o 
  -6   1   0       60.45       46.19      6.49 o 
  -5   1   0     1660.61     1509.17     29.59 o 
  -4   1   0     2488.04     2292.20     31.36 o 
  -3   1   0      981.98      792.73     16.04 o 
  -2   1   0      276.15      332.20     19.42 o 
  -1   1   0       52.95      179.64      8.38 o 
   1   1   0     3447.23     3268.44     24.24 o 
   2   1   0     2603.26     2371.39     31.96 o 
   3   1   0      100.51      135.98      5.94 o 
   4   1   0     1727.64     1475.14     31.68 o 
   5   1   0      587.61      605.32     10.99 o 
   6   1   0       87.61       70.48     10.83 o 
   7   1   0       49.28       30.32      7.41 o 
   8   1   0       42.31       15.96      9.89 o 
   9   1   0       52.92       73.44     14.82 o 
  10   1   0      115.65       76.34     26.24 o 
  11   1   0       11.30       48.74     23.50 o 
 -12   2   0        0.91       48.01     41.80 o 
 -11   2   0       33.02       59.71     18.87 o 
 -10   2   0        3.03        5.28     11.86 o 
  -9   2   0        9.50       10.40     10.14 o 
  -8   2   0       15.26       17.36      8.03 o 
  -7   2   0        0.39        3.31      6.52 o 
  -6   2   0      163.22      158.52      7.43 o 
  -5   2   0      768.82      849.53     18.91 o 
  -4   2   0      272.40      283.24      7.33 o 
  -3   2   0     6267.72     6022.21     91.84 o 
  -2   2   0      293.89      381.87     13.20 o 
  -1   2   0    14985.07    13420.76    257.41 o 
   0   2   0     8592.98     7939.57     89.83 o 
   1   2   0     4700.30     4556.45     98.25 o 
   2   2   0     4129.69     3686.88     58.85 o 
   3   2   0     3492.49     3077.10     44.51 o 
   4   2   0       28.88       29.49      5.46 o 
   5   2   0     2711.82     2375.86     39.76 o 
   6   2   0     1390.22     1199.59     22.68 o 
   7   2   0     1258.94      986.94     21.72 o 
   8   2   0     1290.17     1137.42     32.29 o 
   9   2   0      112.73       79.48     19.19 o 
  10   2   0      246.75      224.10     34.89 o 
  11   2   0       22.36        3.42     32.23 o 
 -13   3   0        7.40        0.68     33.02 o 
 -12   3   0       48.02       16.63     19.65 o 
 -11   3   0       16.93       47.15     18.70 o 
 -10   3   0        3.03       14.34     22.16 o 
  -9   3   0      159.27      155.21     15.94 o 
  -8   3   0      224.01      212.16     14.09 o 
  -7   3   0      398.81      422.37     13.87 o 
  -6   3   0       13.81       28.81      6.24 o 
  -5   3   0      472.32      414.67      8.47 o 
  -4   3   0     2823.11     2599.43     45.64 o 
  -3   3   0      817.64      821.14     15.13 o 
  -2   3   0     1682.51     1786.03     28.99 o 
  -1   3   0    11347.94    10603.11    159.20 o 
   0   3   0     5156.69     4951.07     73.78 o 
   1   3   0      574.80      557.65     14.13 o 
   2   3   0       61.10       26.81      4.07 o 
   3   3   0      572.54      524.05     10.00 o 
   4   3   0       76.38       84.43      6.18 o 
   5   3   0        9.77       20.52      5.98 o 
   6   3   0       28.76       39.23      7.22 o 
   7   3   0       75.96       71.35     11.01 o 
   8   3   0      215.91      250.44     18.32 o 
   9   3   0        0.00        3.77     16.34 o 
  10   3   0        6.80       15.43     20.79 o 
  11   3   0       47.54       38.59     41.85 o 
 -13   4   0        5.10        0.21     40.91 o 
 -12   4   0        7.99        1.58     16.20 o 
 -11   4   0        0.69        4.44     14.60 o 
 -10   4   0        1.44       12.58     14.11 o 
  -9   4   0        5.27        0.00      9.17 o 
  -8   4   0       63.34       76.07     11.34 o 
  -7   4   0       62.05       88.83     12.09 o 
  -6   4   0      348.64      288.03      8.38 o 
  -5   4   0     2628.39     2547.91     43.24 o 
  -4   4   0     1678.65     1645.32     34.37 o 
  -3   4   0      214.49      245.63      9.07 o 
  -2   4   0      278.46      265.78      7.23 o 
  -1   4   0     1081.41     1157.08     21.21 o 
   0   4   0      198.82      232.72      5.36 o 
   1   4   0     1402.29     1447.89     32.81 o 
   2   4   0      814.25      928.27     19.24 o 
   3   4   0     1016.71     1080.77     19.16 o 
   4   4   0      107.10       93.36      6.96 o 
   5   4   0       20.94       36.68      7.80 o 
   6   4   0      101.45      115.58     11.87 o 
   7   4   0       16.83       33.01     10.60 o 
   8   4   0        1.44       12.74     11.10 o 
   9   4   0       15.26       25.81     18.96 o 
  10   4   0        9.09        3.90     19.88 o 
  11   4   0        0.28       47.38     39.54 o 
 -12   5   0       14.74       13.44     19.59 o 
 -11   5   0        6.89       27.50     19.43 o 
 -10   5   0       97.48       90.38     19.33 o 
  -9   5   0      219.14      146.28     13.92 o 
  -8   5   0       46.60       50.39     15.95 o 
  -7   5   0       91.79      105.08     10.56 o 
  -6   5   0      454.78      451.39     13.25 o 
  -5   5   0      288.44      404.70     11.63 o 
  -4   5   0      776.05      762.67     16.93 o 
  -3   5   0      122.09      137.17      5.79 o 
  -2   5   0       18.63       20.37      4.37 o 
  -1   5   0     3281.82     3243.41     49.63 o 
   0   5   0     1573.06     1648.57     30.23 o 
   1   5   0     1589.23     1602.65     31.71 o 
   2   5   0     1101.08     1115.15     24.63 o 
   3   5   0      122.03       96.14      9.09 o 
   4   5   0       18.69        8.61      7.39 o 
   5   5   0      264.60      288.06     14.06 o 
   6   5   0       37.96       30.87     10.58 o 
   7   5   0       98.62      123.78     14.60 o 
   8   5   0       95.28      109.12     19.20 o 
   9   5   0        2.85       11.52     20.17 o 
  10   5   0        3.12       12.66     24.51 o 
 -12   6   0        2.13        0.05     19.21 o 
 -11   6   0        0.38        7.53     18.02 o 
 -10   6   0       25.48       14.29     11.57 o 
  -9   6   0       30.55       36.17     12.63 o 
  -8   6   0      208.11      214.37     14.98 o 
  -7   6   0        1.27        7.25      9.27 o 
  -6   6   0        1.74       18.86      6.24 o 
  -5   6   0     1630.86     1754.90     34.99 o 
  -4   6   0      683.00      774.29     18.88 o 
  -3   6   0       95.86       81.71      5.82 o 
  -2   6   0      253.12      248.63      8.63 o 
  -1   6   0     1113.37     1162.84     22.34 o 
   0   6   0      142.26      122.72      6.84 o 
   1   6   0       13.05        9.66      6.06 o 
   2   6   0      101.15      102.92     11.32 o 
   3   6   0       95.20       74.26     10.03 o 
   4   6   0        2.37        0.21      8.25 o 
   5   6   0        9.36       29.42     11.09 o 
   6   6   0       15.58       67.97     13.94 o 
   7   6   0       83.57       57.78     20.43 o 
   8   6   0        9.18        8.66     20.74 o 
   9   6   0        5.08       25.22     25.64 o 
 -12   7   0        8.54       20.99     22.66 o 
 -11   7   0       13.42       24.13     19.51 o 
 -10   7   0        6.11       24.23     27.89 o 
  -9   7   0       49.48       59.01     13.12 o 
  -8   7   0      139.47      141.35     14.86 o 
  -7   7   0       28.70       18.28     10.27 o 
  -6   7   0        3.91        3.59      6.33 o 
  -5   7   0      264.59      260.04     11.20 o 
  -4   7   0       13.29        1.51      6.01 o 
  -3   7   0      500.02      554.99     12.62 o 
  -2   7   0      717.57      872.93     18.67 o 
  -1   7   0      545.82      642.21     14.94 o 
   0   7   0      946.19     1036.70     24.54 o 
   1   7   0      533.32      537.30     15.32 o 
   2   7   0      173.83      193.77     13.07 o 
   3   7   0      318.19      266.17     18.00 o 
   4   7   0      171.27      188.65     15.16 o 
   5   7   0      191.37      209.01     16.07 o 
   6   7   0      127.04      135.65     16.35 o 
   7   7   0       65.46       56.93     16.74 o 
   8   7   0       19.65        3.67     18.26 o 
   9   7   0       16.79      107.95     47.69 o 
 -12   8   0       10.59        2.84     24.61 o 
 -11   8   0        2.51        2.36     18.49 o 
 -10   8   0       23.83       20.82     13.79 o 
  -9   8   0       14.24        6.81     11.38 o 
  -8   8   0        0.23        0.95     11.17 o 
  -7   8   0      128.87      158.69     15.07 o 
  -6   8   0      119.57      129.03     10.70 o 
  -5   8   0       44.35       27.81      8.16 o 
  -4   8   0      252.42      255.60     12.25 o 
  -3   8   0       60.74       29.42      8.91 o 
  -2   8   0      768.82      725.56     16.53 o 
  -1   8   0      491.82      468.54     17.21 o 
   0   8   0      194.17      186.80     12.60 o 
   1   8   0      463.69      422.68     16.63 o 
   2   8   0       13.39        2.87      9.42 o 
   3   8   0       54.79       50.28     13.23 o 
   4   8   0        2.21        8.02     10.53 o 
   5   8   0        2.22       15.97     13.06 o 
   6   8   0       19.82       29.81     15.52 o 
   7   8   0      110.68      107.97     22.20 o 
   8   8   0        0.92        1.15     26.05 o 
 -12   9   0        7.29        3.00     28.18 o 
 -11   9   0       10.44       19.92     21.90 o 
 -10   9   0       55.22       64.58     16.29 o 
  -9   9   0        4.48       13.78     13.39 o 
  -8   9   0        0.03        3.22     12.32 o 
  -7   9   0        1.27        9.94     10.41 o 
  -6   9   0      123.54      142.47     11.73 o 
  -5   9   0       53.46       58.09     10.08 o 
  -4   9   0       60.23       26.66      9.59 o 
  -3   9   0        1.69       11.23      8.75 o 
  -2   9   0       35.08       34.47      9.66 o 
  -1   9   0        8.90        7.58      8.73 o 
   0   9   0      188.28      168.49     14.13 o 
   1   9   0      304.85      325.70     27.45 o 
   2   9   0       51.36       59.37     11.78 o 
   3   9   0      679.49      622.93     24.29 o 
   4   9   0       12.63       41.75     16.51 o 
   5   9   0       10.46        6.83     16.50 o 
   6   9   0        9.02       18.55     17.34 o 
   7   9   0       20.38        0.93     18.72 o 
 -11  10   0        1.64       38.40     19.52 o 
 -10  10   0        4.28       14.03     18.76 o 
  -9  10   0        4.43        4.58     15.50 o 
  -8  10   0        0.05        2.18     11.94 o 
  -7  10   0        0.11        4.22     12.05 o 
  -6  10   0      185.64      153.19     16.99 o 
  -5  10   0        7.25        2.44      9.70 o 
  -4  10   0        9.41        7.61      9.54 o 
  -3  10   0      305.09      311.85     19.73 o 
  -2  10   0       98.06       89.05     16.68 o 
  -1  10   0        1.06        5.69     10.66 o 
   0  10   0      774.01      736.73     24.09 o 
   1  10   0       17.17        3.43     11.24 o 
   2  10   0       47.30       24.97     12.93 o 
   3  10   0       25.75       15.73     14.04 o 
   4  10   0       23.35       22.41     14.86 o 
   5  10   0       79.61      103.42     21.30 o 
   6  10   0       44.17       11.76     19.16 o 
   7  10   0       23.73       62.26     42.96 o 
 -11  11   0       11.20        0.00     19.44 o 
 -10  11   0        6.97        0.00     17.79 o 
  -9  11   0        5.57        4.68     14.64 o 
  -8  11   0       67.64       80.03     18.37 o 
  -7  11   0       50.12       51.91     16.11 o 
  -6  11   0       51.81       59.00     18.40 o 
  -5  11   0       57.14       44.07     14.86 o 
  -4  11   0       80.03       70.97     16.11 o 
  -3  11   0        3.10        4.67     12.12 o 
  -2  11   0        1.69        4.30     14.23 o 
  -1  11   0      211.17      194.02     20.18 o 
   0  11   0      318.32      337.07     20.01 o 
   1  11   0       61.61       65.49     15.27 o 
   2  11   0      133.19      169.15     17.31 o 
   3  11   0      100.49       82.27     18.10 o 
   4  11   0        6.39       18.50     15.67 o 
   5  11   0      104.00       56.87     17.71 o 
 -10  12   0       51.93       68.28     22.37 o 
  -9  12   0        5.50        5.12     15.07 o 
  -8  12   0       30.63       52.98     20.43 o 
  -7  12   0       19.25        3.81     21.00 o 
  -6  12   0        0.97        0.05     17.13 o 
  -5  12   0        7.11        4.29     12.49 o 
  -4  12   0        4.13        1.56     15.31 o 
  -3  12   0        2.56        7.18     14.84 o 
  -2  12   0       58.40       30.59     16.83 o 
  -1  12   0       27.40       42.35     18.81 o 
   0  12   0       20.14       36.85     20.06 o 
   1  12   0      186.10      170.90     21.09 o 
   2  12   0       38.17       42.63     17.65 o 
   3  12   0       40.47       31.30     18.20 o 
   4  12   0       31.10        6.50     23.04 o 
  -9  13   0        7.74       10.04     39.49 o 
  -8  13   0       56.37       73.36     26.08 o 
  -7  13   0        9.54       28.39     24.04 o 
  -6  13   0       20.26       19.84     22.43 o 
  -5  13   0      153.14      180.91     22.51 o 
  -4  13   0        2.34        8.77     17.13 o 
  -3  13   0       43.99      103.22     20.96 o 
  -2  13   0        3.31       23.75     19.04 o 
  -1  13   0        1.99       17.22     19.46 o 
   0  13   0        7.51       14.63     20.22 o 
   1  13   0       78.19       83.11     25.14 o 
   2  13   0        1.06       10.07     23.05 o 
   3  13   0       41.17       36.91     42.75 o 
  -6  14   0       32.80       48.45     27.38 o 
  -5  14   0       86.27       97.38     32.67 o 
  -4  14   0        1.14        6.45     16.05 o 
  -3  14   0        2.19        0.11     15.62 o 
  -2  14   0       14.91       18.30     23.14 o 
  -1  14   0        6.59       18.81     22.71 o 
   0  14   0       56.74       43.12     37.28 o 
  -4  15   0        7.06        9.31     31.34 o 
  -3  15   0       17.84       25.61     41.75 o 
   3 -15   1       16.33       15.25     38.75 o 
   4 -15   1        4.69        0.05     37.02 o 
   0 -14   1       18.46       23.63     30.79 o 
   1 -14   1      102.49      105.30     25.85 o 
   2 -14   1       18.97       17.45     19.89 o 
   3 -14   1       19.60       56.37     23.02 o 
   4 -14   1       15.50       32.83     19.98 o 
   5 -14   1       34.33       33.39     27.04 o 
   6 -14   1       55.58       50.03     28.75 o 
   7 -14   1       91.83      102.95     38.65 o 
  -3 -13   1        0.87        2.44     28.25 o 
  -2 -13   1       10.65       39.52     24.18 o 
  -1 -13   1       40.93       68.58     24.91 o 
   0 -13   1       43.83       51.33     22.19 o 
   1 -13   1        0.19        0.42     17.29 o 
   2 -13   1        8.98       23.33     19.60 o 
   3 -13   1       24.38       48.36     19.31 o 
   4 -13   1        1.67        0.11     16.83 o 
   5 -13   1       12.15       30.12     39.57 o 
   6 -13   1        1.87        0.11     18.41 o 
   7 -13   1       54.75       44.63     26.15 o 
   8 -13   1        6.15       18.92     23.24 o 
   9 -13   1       20.37       10.66     22.04 o 
  -4 -12   1        4.80       11.97     20.75 o 
  -3 -12   1       35.60       30.55     16.87 o 
  -2 -12   1        0.00       11.46     16.16 o 
  -1 -12   1        6.84        9.86     15.04 o 
   0 -12   1        1.38        1.03     16.85 o 
   1 -12   1       34.64       39.80     18.20 o 
   2 -12   1        7.42        4.33     14.37 o 
   3 -12   1       21.74       14.46     16.51 o 
   4 -12   1      113.56      117.37     18.70 o 
   5 -12   1       42.76       26.58     16.61 o 
   6 -12   1       40.30       40.26     32.07 o 
   7 -12   1        0.81        7.58     20.10 o 
   8 -12   1       20.68       16.61     17.57 o 
   9 -12   1        0.01        4.39     15.63 o 
  10 -12   1        5.01       15.81     18.28 o 
  -5 -11   1       22.41       40.03     25.64 o 
  -4 -11   1       52.74       46.67     17.07 o 
  -3 -11   1       39.93       44.96     16.75 o 
  -2 -11   1      113.73       98.68     18.60 o 
  -1 -11   1       62.24       58.03     14.45 o 
   0 -11   1      140.56      135.88     21.55 o 
   1 -11   1       95.73      126.94     17.98 o 
   2 -11   1       83.82      106.46     19.65 o 
   3 -11   1       57.34       51.00     16.37 o 
   4 -11   1       50.80       44.20     16.39 o 
   5 -11   1       90.32      107.69     17.41 o 
   6 -11   1       50.67       39.77     15.35 o 
   7 -11   1       11.79        6.91     14.31 o 
   8 -11   1      122.04      137.36     21.36 o 
   9 -11   1        3.84        6.81     15.04 o 
  10 -11   1        0.59       15.94     20.86 o 
  11 -11   1       13.22        8.85     22.70 o 
  -7 -10   1       23.46       72.35     43.27 o 
  -6 -10   1        3.22       18.10     20.24 o 
  -5 -10   1       65.06      113.60     20.67 o 
  -4 -10   1      126.59      121.00     18.80 o 
  -3 -10   1       45.40       30.95     15.76 o 
  -2 -10   1      293.65      251.91     17.51 o 
  -1 -10   1      614.18      570.42     22.50 o 
   0 -10   1      703.94      737.76     24.43 o 
   1 -10   1      218.65      208.23     15.24 o 
   2 -10   1     1234.04     1388.81     40.55 o 
   3 -10   1       39.05       36.86     14.11 o 
   4 -10   1      246.62      261.65     15.39 o 
   5 -10   1      143.12      151.31     13.21 o 
   6 -10   1       46.15       32.59     14.60 o 
   7 -10   1        6.25       11.08     13.31 o 
   8 -10   1        0.27        8.75     13.80 o 
   9 -10   1        6.13       24.51     29.95 o 
  10 -10   1        1.10        0.05     14.58 o 
  11 -10   1        0.05        3.48     17.46 o 
  -8  -9   1        9.59        2.76     29.52 o 
  -7  -9   1        5.17       14.37     21.29 o 
  -6  -9   1        2.04        4.35     14.54 o 
  -5  -9   1      106.64       74.77     17.85 o 
  -4  -9   1       15.13       24.51     13.08 o 
  -3  -9   1      801.07      747.81     25.87 o 
  -2  -9   1       36.55       37.24     11.12 o 
  -1  -9   1        3.72       13.72     10.05 o 
   0  -9   1      124.41      124.25     12.72 o 
   1  -9   1      203.90      162.19     12.59 o 
   2  -9   1        1.79        5.08      8.39 o 
   3  -9   1       16.95        8.95      8.66 o 
   4  -9   1      112.71      127.65     11.82 o 
   5  -9   1      443.55      515.56     17.71 o 
   6  -9   1      114.11      161.55     15.71 o 
   7  -9   1        6.09        6.21     10.74 o 
   8  -9   1       20.84        8.13     11.14 o 
   9  -9   1       70.73       92.56     16.19 o 
  10  -9   1       23.01       45.30     14.42 o 
  11  -9   1        9.28       13.88     16.17 o 
  12  -9   1        1.42        0.11     32.86 o 
  -8  -8   1        0.00        1.12     20.71 o 
  -7  -8   1       19.99       29.97     20.68 o 
  -6  -8   1      193.61      162.24     18.25 o 
  -5  -8   1        0.87        0.10     10.37 o 
  -4  -8   1       30.89       16.34     14.52 o 
  -3  -8   1        7.31        6.87     11.84 o 
  -2  -8   1       19.65       15.90     11.59 o 
  -1  -8   1        1.44        3.86      7.26 o 
   0  -8   1      793.65      808.01     22.30 o 
   1  -8   1       20.64       22.02      8.40 o 
   2  -8   1       52.17       52.61      7.41 o 
   3  -8   1       90.35       92.22      9.34 o 
   4  -8   1        5.54        7.56      7.69 o 
   5  -8   1      329.46      378.61     14.75 o 
   6  -8   1      184.89      220.95     20.31 o 
   7  -8   1        5.57        0.48      8.05 o 
   8  -8   1        2.05        5.61     10.72 o 
   9  -8   1       21.65       20.71     13.09 o 
  10  -8   1       34.91       48.60     15.67 o 
  11  -8   1        4.10        0.00     14.91 o 
  12  -8   1       29.83       75.66     34.07 o 
  -9  -7   1        0.02       35.70     36.60 o 
  -8  -7   1        1.51       24.53     18.93 o 
  -7  -7   1       10.24        0.75     14.44 o 
  -6  -7   1      128.75      132.55     16.00 o 
  -5  -7   1       14.15       25.19     12.78 o 
  -4  -7   1       12.82       19.70     10.55 o 
  -3  -7   1       42.49       25.91     10.04 o 
  -2  -7   1       64.65       31.72      9.11 o 
  -1  -7   1      217.81      247.05     12.70 o 
   0  -7   1        9.06       29.54     10.60 o 
   1  -7   1      105.59       93.70      8.11 o 
   2  -7   1      328.30      423.81     12.06 o 
   3  -7   1      264.83      211.04      9.93 o 
   4  -7   1        6.26        2.55      6.29 o 
   5  -7   1       34.54       42.85     10.73 o 
   6  -7   1       91.81       82.15      8.38 o 
   7  -7   1        0.00       10.07     10.27 o 
   8  -7   1       16.76       18.79     15.21 o 
   9  -7   1        0.77        7.67     11.31 o 
  10  -7   1       29.02       80.37     17.08 o 
  11  -7   1        0.09        7.34     16.14 o 
  12  -7   1        6.05       25.21     40.91 o 
 -10  -6   1       30.95       33.55     39.12 o 
  -9  -6   1        2.39        0.00     21.88 o 
  -8  -6   1       99.61      122.68     20.77 o 
  -7  -6   1       42.97       39.57     13.80 o 
  -6  -6   1        1.21        2.58     10.67 o 
  -5  -6   1       58.58       82.59     11.84 o 
  -4  -6   1      276.71      284.22     14.76 o 
  -3  -6   1       16.76       31.00      8.49 o 
  -2  -6   1      102.09      102.03     10.03 o 
  -1  -6   1       35.56       51.13      7.67 o 
   0  -6   1       56.32       92.77      5.95 o 
   1  -6   1     2186.30     2081.18     35.40 o 
   2  -6   1       25.24       18.17      5.33 o 
   3  -6   1     1190.70     1251.60     21.63 o 
   4  -6   1        7.63        9.00      5.43 o 
   5  -6   1      583.46      617.29     15.93 o 
   6  -6   1      170.56      197.42     10.16 o 
   7  -6   1       72.34       81.63     11.16 o 
   8  -6   1      363.81      349.09     17.78 o 
   9  -6   1      168.17      168.62     15.72 o 
  10  -6   1       24.32       42.76     13.10 o 
  11  -6   1        0.14        0.21     14.28 o 
  12  -6   1       11.46       34.64     21.41 o 
 -10  -5   1        4.83       38.91     28.14 o 
  -9  -5   1        7.26       25.56     20.31 o 
  -8  -5   1       49.24       57.76     16.53 o 
  -7  -5   1       65.85       94.95     17.64 o 
  -6  -5   1       59.80       72.82     11.79 o 
  -5  -5   1        7.76       11.65      8.68 o 
  -4  -5   1        4.19        0.21      6.44 o 
  -3  -5   1       99.58       86.22     12.55 o 
  -2  -5   1     2024.30     2308.01     46.40 o 
  -1  -5   1     3908.20     4080.28     64.44 o 
   0  -5   1      559.89      629.16     11.50 o 
   1  -5   1     1889.22     2050.08     32.45 o 
   2  -5   1      373.63      402.75     10.66 o 
   3  -5   1        1.97        7.79      3.54 o 
   4  -5   1      847.20      857.40     20.38 o 
   5  -5   1        7.73        4.93      4.37 o 
   6  -5   1      107.47      123.83      7.41 o 
   7  -5   1      509.96      492.19     18.38 o 
   8  -5   1      526.90      474.77     19.65 o 
   9  -5   1      155.71      137.34     14.37 o 
  10  -5   1        2.29        7.18     11.76 o 
  11  -5   1        5.95       10.21     15.05 o 
  12  -5   1       11.23       66.73     42.59 o 
 -11  -4   1        0.06        0.11     34.91 o 
 -10  -4   1       63.04       51.83     25.01 o 
  -9  -4   1      139.71      111.62     24.55 o 
  -8  -4   1        3.51        0.93     12.68 o 
  -7  -4   1       90.98       59.94     13.75 o 
  -6  -4   1       44.33       42.09     13.24 o 
  -5  -4   1      575.24      573.83     17.63 o 
  -4  -4   1      177.78      198.21      9.44 o 
  -3  -4   1     1305.21     1245.50     23.40 o 
  -2  -4   1      716.81      675.15     12.11 o 
  -1  -4   1     1645.32     1572.58     24.04 o 
   0  -4   1     7320.15     7664.32    115.13 o 
   1  -4   1        3.39        6.35      3.41 o 
   2  -4   1      737.18      694.57     14.06 o 
   3  -4   1     3163.28     3525.40     67.58 o 
   4  -4   1       37.46       37.53      5.33 o 
   5  -4   1       88.72       92.86      7.33 o 
   6  -4   1       62.39       68.12      5.34 o 
   7  -4   1       38.15       51.74      9.92 o 
   8  -4   1        2.04        1.89      8.48 o 
   9  -4   1      118.55       98.84     24.00 o 
  10  -4   1       44.08       44.44     13.15 o 
  11  -4   1        7.57       10.06     14.75 o 
  12  -4   1        4.75        1.74     30.97 o 
  13  -4   1        3.49        0.21     31.65 o 
 -11  -3   1       51.03       55.82     23.27 o 
 -10  -3   1        0.00        1.51     17.76 o 
  -9  -3   1        0.07       13.67     21.82 o 
  -8  -3   1       99.99      109.13     12.75 o 
  -7  -3   1       78.57       80.17     10.59 o 
  -6  -3   1      792.87      722.50     17.39 o 
  -5  -3   1        8.86       14.30      5.68 o 
  -4  -3   1        4.82       29.72      6.51 o 
  -3  -3   1      235.56      285.90      8.92 o 
  -2  -3   1      288.39      317.23     10.63 o 
  -1  -3   1      926.05      761.00     12.74 o 
   0  -3   1      770.44      632.88     11.04 o 
   1  -3   1      220.38      178.46      4.73 o 
   2  -3   1      903.62      744.78     13.96 o 
   3  -3   1      741.83      665.66     10.69 o 
   4  -3   1      954.70     1005.93     15.91 o 
   5  -3   1     3714.70     3445.93     55.07 o 
   6  -3   1      162.13      216.55      7.36 o 
   7  -3   1      344.58      341.95     12.09 o 
   8  -3   1        2.74        6.83      9.29 o 
   9  -3   1        5.35       16.53     10.12 o 
  10  -3   1       17.42       27.34     12.70 o 
  11  -3   1        3.47        5.35     13.14 o 
  12  -3   1        1.31        1.79     35.86 o 
  13  -3   1        2.45        1.05     40.91 o 
 -11  -2   1       21.94       19.97     23.74 o 
 -10  -2   1       11.96       31.63     19.22 o 
  -9  -2   1        7.13       16.30     20.82 o 
  -8  -2   1       32.92       67.71     11.17 o 
  -7  -2   1      145.35      164.43      9.79 o 
  -6  -2   1       11.72       40.07      7.29 o 
  -5  -2   1      643.05      794.04     15.21 o 
  -4  -2   1       38.83       56.75      7.71 o 
  -3  -2   1       51.31       96.02     12.28 o 
  -2  -2   1        0.21        1.91      2.67 o 
  -1  -2   1     2590.89     2464.16     46.78 o 
   0  -2   1      103.35      109.30      7.27 o 
   1  -2   1    10466.73     9720.32    164.06 o 
   2  -2   1      279.65      191.27      2.59 o 
   3  -2   1     3274.93     2850.33     43.48 o 
   4  -2   1       44.37       53.32      7.45 o 
   5  -2   1     2556.32     2402.12     35.45 o 
   6  -2   1       57.63       48.59      5.65 o 
   7  -2   1      359.68      343.31     12.31 o 
   8  -2   1      463.19      446.91     15.53 o 
   9  -2   1       45.56       77.99     12.51 o 
  10  -2   1        2.77       20.44     11.45 o 
  11  -2   1       46.95       34.77     18.56 o 
  12  -2   1        3.79        2.47     30.87 o 
 -11  -1   1        0.05       20.19     26.97 o 
 -10  -1   1       11.26       25.30     17.76 o 
  -9  -1   1        3.95       39.58     13.05 o 
  -8  -1   1       60.22       99.31     11.18 o 
  -7  -1   1        5.25        5.18      5.45 o 
  -6  -1   1       71.79      119.28      7.79 o 
  -5  -1   1      116.36      103.78     23.08 o 
  -4  -1   1        8.87        3.08      4.13 o 
  -3  -1   1        4.40       16.14      4.02 o 
  -2  -1   1     1260.75     1182.35     22.03 o 
  -1  -1   1      390.73      415.36     20.80 o 
   0  -1   1     3087.25     3293.15     10.24 o 
   1  -1   1      304.93      498.78      3.87 o 
   2  -1   1    22632.90    20675.36    374.91 o 
   3  -1   1      559.06      621.62      9.39 o 
   4  -1   1        0.32        8.72      4.77 o 
   5  -1   1     1623.59     1605.48     31.25 o 
   6  -1   1      220.34      217.78      7.59 o 
   7  -1   1      577.84      444.30     12.19 o 
   8  -1   1       41.00       27.65      9.22 o 
   9  -1   1       16.83       44.48     10.41 o 
  10  -1   1        1.21       25.56     16.43 o 
  11  -1   1       38.59       46.84     19.27 o 
 -11   0   1        2.89       22.98     23.56 o 
 -10   0   1       26.58       38.92     16.95 o 
  -9   0   1      175.03      239.08     35.38 o 
  -8   0   1       19.32       44.95      9.16 o 
  -7   0   1        2.51       24.17      8.24 o 
  -6   0   1       31.99       71.92     14.23 o 
  -5   0   1      790.80      718.11     16.82 o 
  -4   0   1       51.81       58.24     10.92 o 
  -3   0   1     1103.88      942.15     19.31 o 
  -2   0   1    16019.93    15030.78    231.76 o 
  -1   0   1     8119.43     8224.86     67.53 o 
   1   0   1     1538.64     2019.34     23.81 o 
   2   0   1     3498.38     3331.36     72.72 o 
   3   0   1     5276.19     5172.81     74.67 o 
   4   0   1     1580.78     1441.37     20.22 o 
   5   0   1     3570.57     3634.94     53.05 o 
   6   0   1       40.60       85.67      6.41 o 
   7   0   1      149.47      124.23      8.35 o 
   8   0   1       30.25       34.68     12.48 o 
   9   0   1        5.24        2.49      8.82 o 
  10   0   1       66.73       82.16     18.81 o 
 -12   1   1       30.87       31.34     26.45 o 
 -11   1   1       91.65       59.45     28.84 o 
 -10   1   1      167.20      119.53     17.90 o 
  -9   1   1        0.03        0.78     10.07 o 
  -8   1   1        0.00        3.84      7.49 o 
  -7   1   1      156.45      125.49      7.80 o 
  -6   1   1      160.55      127.92      6.41 o 
  -5   1   1      332.52      351.22      7.61 o 
  -4   1   1      457.52      544.22     13.67 o 
  -3   1   1     9920.19     9041.35    146.75 o 
  -2   1   1     1954.23     2329.17     18.90 o 
  -1   1   1     2797.07     3402.23     10.24 o 
   0   1   1     5067.58     5655.41     29.01 o 
   1   1   1      761.65      717.46     40.01 o 
   2   1   1    14740.35    13543.88    189.47 o 
   3   1   1      701.52      710.14     14.87 o 
   4   1   1     3159.98     2864.62     59.64 o 
   5   1   1      574.76      572.53     11.36 o 
   6   1   1     1107.28      980.22     20.25 o 
   7   1   1      428.53      399.35     13.17 o 
   8   1   1      544.70      391.54     17.17 o 
   9   1   1      518.59      460.59     18.95 o 
  10   1   1       22.21       23.99     17.34 o 
 -12   2   1       60.45       37.82     18.66 o 
 -11   2   1       67.79       47.03     16.79 o 
 -10   2   1       72.45       54.33     16.98 o 
  -9   2   1       19.29       32.47     26.43 o 
  -8   2   1       72.23       49.05      9.77 o 
  -7   2   1       38.07       34.63      5.94 o 
  -6   2   1      558.45      504.44     10.92 o 
  -5   2   1      185.58      182.30      7.81 o 
  -4   2   1     2098.92     2003.89     38.13 o 
  -3   2   1     4349.08     3956.26     59.69 o 
  -2   2   1     1658.66     1525.36     17.00 o 
  -1   2   1      450.12      454.00      6.52 o 
   0   2   1      116.50       74.28      3.33 o 
   1   2   1    12944.73    12191.42    217.01 o 
   2   2   1      239.57      213.45      5.37 o 
   3   2   1     5454.40     4825.74     71.25 o 
   4   2   1     1679.21     1527.86     29.69 o 
   5   2   1      261.61      200.58      8.20 o 
   6   2   1      201.09      221.27     10.18 o 
   7   2   1       80.16       62.08      9.47 o 
   8   2   1       73.42      147.60     29.58 o 
   9   2   1      115.70      145.68     16.68 o 
  10   2   1       87.01      113.92     21.73 o 
  11   2   1        0.75        2.16     31.60 o 
 -13   3   1        2.12        0.05     36.70 o 
 -12   3   1       18.37        5.67     19.79 o 
 -11   3   1        0.60       24.81     16.99 o 
 -10   3   1      107.57       85.35     16.87 o 
  -9   3   1        3.71       11.20      9.35 o 
  -8   3   1       67.46       91.48     11.07 o 
  -7   3   1       35.58       46.39      6.52 o 
  -6   3   1       73.56       62.42      5.83 o 
  -5   3   1      413.12      421.52     11.51 o 
  -4   3   1     1777.62     1873.04     32.40 o 
  -3   3   1     1296.75     1287.74     23.10 o 
  -2   3   1     1534.42     1589.70     27.29 o 
  -1   3   1       70.54       78.16      4.57 o 
   0   3   1     1397.05     1402.56     25.85 o 
   1   3   1     1645.50     1706.34     33.95 o 
   2   3   1     1017.93      891.64     18.39 o 
   3   3   1      275.54      338.53      9.93 o 
   4   3   1      463.66      401.89     11.24 o 
   5   3   1       17.72       27.11      5.99 o 
   6   3   1     1362.29     1446.02     27.83 o 
   7   3   1      184.50      171.55     12.31 o 
   8   3   1      103.17      102.56     14.71 o 
   9   3   1       99.06       70.68     20.02 o 
  10   3   1        8.95       14.00     19.02 o 
  11   3   1       10.50        1.58     34.07 o 
 -12   4   1        0.04        0.95     16.27 o 
 -11   4   1        0.25       16.34     20.30 o 
 -10   4   1       14.35        7.23     14.23 o 
  -9   4   1        7.17        5.84      9.78 o 
  -8   4   1       48.61       29.13      9.07 o 
  -7   4   1       37.86       25.88      6.55 o 
  -6   4   1      110.36      115.45     11.60 o 
  -5   4   1      681.51      668.60     11.73 o 
  -4   4   1        0.04        6.19      4.59 o 
  -3   4   1     1407.03     1616.63     28.84 o 
  -2   4   1       90.90      100.29      5.35 o 
  -1   4   1      109.01       76.97      6.70 o 
   0   4   1     9110.36     8742.39    142.54 o 
   1   4   1       68.33       75.22      7.51 o 
   2   4   1     1664.49     1714.76     37.28 o 
   3   4   1      476.40      458.29     10.01 o 
   4   4   1       53.69       66.39      6.40 o 
   5   4   1      671.23      602.07     17.87 o 
   6   4   1      449.61      355.56     15.02 o 
   7   4   1      305.48      238.22     15.93 o 
   8   4   1        3.05        8.68     10.64 o 
   9   4   1        0.03        0.95     19.24 o 
  10   4   1        1.23       16.41     32.23 o 
 -12   5   1        1.53        0.32     16.17 o 
 -11   5   1        5.12       14.96     16.27 o 
 -10   5   1        0.09        9.45     12.24 o 
  -9   5   1      121.25      158.25     14.80 o 
  -8   5   1      119.44      169.72     14.07 o 
  -7   5   1       88.63       64.91     11.41 o 
  -6   5   1      419.36      485.27     13.40 o 
  -5   5   1       11.92        9.38      4.97 o 
  -4   5   1       13.10        6.11      4.58 o 
  -3   5   1     2377.37     2376.53     36.75 o 
  -2   5   1       31.33       28.70      4.94 o 
  -1   5   1       15.01       16.25      5.26 o 
   0   5   1     3308.97     3328.61     57.07 o 
   1   5   1      806.81     1041.29     24.62 o 
   2   5   1      488.11      474.77     14.89 o 
   3   5   1      734.67      724.69     18.98 o 
   4   5   1        2.51        2.42      7.12 o 
   5   5   1      364.87      360.23     15.81 o 
   6   5   1       84.27      101.56     12.60 o 
   7   5   1      192.93      175.25     15.31 o 
   8   5   1      124.91      125.18     16.98 o 
   9   5   1        1.00        6.33     19.87 o 
  10   5   1        7.57        0.63     34.76 o 
 -12   6   1       63.68       56.30     23.81 o 
 -11   6   1        2.90       17.02     17.32 o 
 -10   6   1       43.50       12.86     13.31 o 
  -9   6   1       35.75        9.73     11.49 o 
  -8   6   1       33.37       40.32     11.77 o 
  -7   6   1       65.80       59.13     10.89 o 
  -6   6   1      366.54      396.49     12.90 o 
  -5   6   1       28.84       41.58      6.65 o 
  -4   6   1      999.24     1094.77     24.34 o 
  -3   6   1      595.18      617.75     14.02 o 
  -2   6   1      215.11      207.67      8.25 o 
  -1   6   1       92.38       90.70      6.73 o 
   0   6   1        7.59       15.10      4.88 o 
   1   6   1        9.09        3.59      5.52 o 
   2   6   1      181.39      168.19     11.40 o 
   3   6   1        7.63       11.09      8.01 o 
   4   6   1      215.34      223.49     14.13 o 
   5   6   1      320.87      312.01     15.90 o 
   6   6   1      132.18      102.48     14.14 o 
   7   6   1       45.02       46.58     14.07 o 
   8   6   1       76.25       42.93     19.14 o 
   9   6   1        0.46        0.21     22.30 o 
 -12   7   1        6.49       14.39     21.06 o 
 -11   7   1        1.87        8.01     19.42 o 
 -10   7   1       77.23       49.11     17.41 o 
  -9   7   1       63.77       55.16     13.39 o 
  -8   7   1       42.54       23.28     12.95 o 
  -7   7   1      297.24      251.96     14.09 o 
  -6   7   1       34.91       21.57      7.51 o 
  -5   7   1      240.51      196.12     10.65 o 
  -4   7   1      388.35      407.58     13.38 o 
  -3   7   1        2.07        3.78      4.79 o 
  -2   7   1       20.33       10.56      5.19 o 
  -1   7   1        3.35        4.46      5.45 o 
   0   7   1        1.79        8.16     11.33 o 
   1   7   1       38.86       41.51      7.77 o 
   2   7   1       61.80       45.66     10.16 o 
   3   7   1        2.81       10.77      8.76 o 
   4   7   1      236.57      217.14     15.07 o 
   5   7   1      235.14      237.34     17.13 o 
   6   7   1        1.15        2.34     11.39 o 
   7   7   1        8.43       29.75     16.21 o 
   8   7   1        2.21       10.76     17.32 o 
 -12   8   1       43.04       13.09     26.97 o 
 -11   8   1        0.36        9.84     19.15 o 
 -10   8   1        0.04        3.22     11.57 o 
  -9   8   1        3.89       13.34     16.28 o 
  -8   8   1      114.24      135.27     18.43 o 
  -7   8   1       55.95       51.45     13.19 o 
  -6   8   1       21.10       36.20     11.37 o 
  -5   8   1        4.14        0.91      7.43 o 
  -4   8   1      331.08      413.96     14.97 o 
  -3   8   1       85.20       46.75      8.89 o 
  -2   8   1       88.87       95.58      9.47 o 
  -1   8   1      173.47      197.11     12.20 o 
   0   8   1        4.33        6.12      8.26 o 
   1   8   1       58.68       80.20     14.72 o 
   2   8   1      133.34      108.29     11.11 o 
   3   8   1      395.74      361.91     18.34 o 
   4   8   1      448.15      429.28     20.55 o 
   5   8   1      199.14      204.95     18.37 o 
   6   8   1        2.84        0.76     16.32 o 
   7   8   1       37.38       19.93     17.51 o 
   8   8   1       61.69       47.62     24.32 o 
 -12   9   1       23.83       75.56     32.28 o 
 -11   9   1       13.37       32.18     23.44 o 
 -10   9   1        3.17       13.81     13.90 o 
  -9   9   1       12.35        8.46     13.42 o 
  -8   9   1      376.50      364.28     18.31 o 
  -7   9   1      371.72      370.80     19.99 o 
  -6   9   1      132.27      118.11     12.27 o 
  -5   9   1      312.22      256.50     13.88 o 
  -4   9   1        0.08       12.55      8.53 o 
  -3   9   1       18.65       19.75      9.23 o 
  -2   9   1        0.01       10.63      8.40 o 
  -1   9   1      105.72      100.59     11.96 o 
   0   9   1        3.04        2.80      8.50 o 
   1   9   1      810.07      823.56     24.85 o 
   2   9   1       10.15        2.16     10.45 o 
   3   9   1       50.09       17.56     11.37 o 
   4   9   1        2.58       18.06     15.08 o 
   5   9   1      113.72      137.86     18.77 o 
   6   9   1        0.49        5.15     15.63 o 
   7   9   1        0.10       13.77     21.30 o 
 -11  10   1        2.65       39.84     36.60 o 
 -10  10   1        8.69       18.17     15.51 o 
  -9  10   1        1.47        0.00     13.01 o 
  -8  10   1        2.25        7.53     12.69 o 
  -7  10   1       17.34        6.90     12.58 o 
  -6  10   1      226.50      222.83     15.54 o 
  -5  10   1      306.67      331.95     16.75 o 
  -4  10   1        0.15        7.43     12.05 o 
  -3  10   1      598.07      626.98     25.64 o 
  -2  10   1      894.55      979.05     32.18 o 
  -1  10   1      404.84      443.86     19.85 o 
   0  10   1       12.88        2.86     10.30 o 
   1  10   1       11.62       20.90     11.70 o 
   2  10   1       40.97       42.62     16.22 o 
   3  10   1       20.58        0.11     12.36 o 
   4  10   1        0.00        9.58     13.27 o 
   5  10   1        1.15        9.51     15.34 o 
   6  10   1       68.63       84.03     21.53 o 
 -11  11   1       10.52        0.00     25.61 o 
 -10  11   1       52.63       62.83     20.37 o 
  -9  11   1        7.43       22.16     16.76 o 
  -8  11   1        7.99       16.45     15.40 o 
  -7  11   1        7.52        9.58     14.63 o 
  -6  11   1       74.84       70.78     15.63 o 
  -5  11   1      101.08       92.27     16.15 o 
  -4  11   1      125.74      108.25     16.92 o 
  -3  11   1        1.98        7.38     13.55 o 
  -2  11   1        1.66        0.05     12.31 o 
  -1  11   1      421.08      424.52     24.92 o 
   0  11   1        4.29       13.08     12.29 o 
   1  11   1       30.90       39.02     14.74 o 
   2  11   1       53.66       66.48     16.72 o 
   3  11   1       44.05       24.54     17.04 o 
   4  11   1       56.16       17.25     17.64 o 
   5  11   1        5.28       15.63     16.11 o 
 -10  12   1       29.70       15.72     17.88 o 
  -9  12   1       10.44       20.65     18.33 o 
  -8  12   1        0.95       22.59     24.32 o 
  -7  12   1        1.03       10.08     21.39 o 
  -6  12   1        1.67        8.58     17.20 o 
  -5  12   1       84.90       84.28     23.97 o 
  -4  12   1        1.94       11.69     15.23 o 
  -3  12   1       76.22       92.43     18.47 o 
  -2  12   1       14.16       31.93     16.87 o 
  -1  12   1       19.17       22.22     17.01 o 
   0  12   1        1.68       13.76     16.64 o 
   1  12   1      112.18      124.29     18.64 o 
   2  12   1        0.35        7.43     16.94 o 
   3  12   1       55.32       23.47     19.26 o 
   4  12   1        3.31       39.20     22.80 o 
  -9  13   1       11.17       40.38     45.96 o 
  -8  13   1       19.95        4.34     24.24 o 
  -7  13   1        3.85       17.60     21.50 o 
  -6  13   1        4.57       28.30     23.23 o 
  -5  13   1       36.61       43.74     19.90 o 
  -4  13   1        0.02        5.40     16.04 o 
  -3  13   1       53.87       52.76     20.62 o 
  -2  13   1        1.32       22.82     19.87 o 
  -1  13   1       28.08       36.17     20.49 o 
   0  13   1        5.97       14.31     18.97 o 
   1  13   1       56.40       49.90     23.14 o 
   2  13   1       12.78        0.05     28.57 o 
   3  13   1       23.35        3.63     38.86 o 
  -6  14   1        3.62        0.00     24.83 o 
  -5  14   1       13.67        0.05     25.83 o 
  -4  14   1        3.35       26.39     21.14 o 
  -3  14   1        9.01       36.27     24.17 o 
  -2  14   1        0.01       12.68     20.46 o 
  -1  14   1       29.29       12.41     21.16 o 
  -4  15   1       13.09        0.00     34.55 o 
  -3  15   1        1.09        0.00     29.97 o 
   2 -15   2        0.87        0.21     37.33 o 
   3 -15   2        2.29        0.21     34.39 o 
   0 -14   2       41.52       57.37     29.38 o 
   1 -14   2       50.08       59.61     23.21 o 
   2 -14   2        4.00       16.24     20.78 o 
   3 -14   2       53.09       71.60     21.21 o 
   4 -14   2        1.12        8.11     17.90 o 
   5 -14   2       24.03       29.44     39.15 o 
   6 -14   2        8.54        0.11     22.92 o 
   7 -14   2        3.48       13.99     30.50 o 
  -3 -13   2       19.61       36.65     28.50 o 
  -2 -13   2        1.05       11.14     22.50 o 
  -1 -13   2        0.09        3.67     20.71 o 
   0 -13   2        0.77        3.94     18.05 o 
   1 -13   2       10.74       22.92     19.24 o 
   2 -13   2        1.84        5.34     16.26 o 
   3 -13   2        0.04        0.26     16.28 o 
   4 -13   2       18.95       25.48     17.28 o 
   5 -13   2       36.00       43.55     25.25 o 
   6 -13   2       51.75       42.14     22.53 o 
   7 -13   2       35.56       24.01     23.92 o 
   8 -13   2       63.84       92.39     29.02 o 
   9 -13   2        1.28       24.68     25.14 o 
  -4 -12   2      137.79      133.35     22.46 o 
  -3 -12   2       64.59       81.80     20.52 o 
  -2 -12   2       51.75       44.79     17.72 o 
  -1 -12   2       19.94       18.08     15.70 o 
   0 -12   2       25.19       33.79     18.84 o 
   1 -12   2        9.23        6.84     16.27 o 
   2 -12   2       10.31       22.14     16.10 o 
   3 -12   2        5.16        6.28     14.99 o 
   4 -12   2       26.00       20.43     15.77 o 
   5 -12   2       17.48       18.90     20.16 o 
   6 -12   2        0.55        0.47     18.48 o 
   7 -12   2       81.56       75.23     20.76 o 
   8 -12   2      139.68      145.35     24.35 o 
   9 -12   2        4.81       12.02     18.31 o 
  10 -12   2       18.74       31.37     18.83 o 
  -5 -11   2       23.81       32.32     22.11 o 
  -4 -11   2        1.78       30.96     15.55 o 
  -3 -11   2       34.73       40.55     14.61 o 
  -2 -11   2       90.73       77.31     17.40 o 
  -1 -11   2       62.11       40.52     13.25 o 
   0 -11   2        4.10        8.44     12.31 o 
   1 -11   2      480.46      471.94     26.35 o 
   2 -11   2        0.37        0.00     12.40 o 
   3 -11   2      144.67      115.74     16.06 o 
   4 -11   2       70.05       62.06     17.27 o 
   5 -11   2        9.82        2.07     11.16 o 
   6 -11   2       59.96       41.72     16.41 o 
   7 -11   2      136.14      117.89     17.73 o 
   8 -11   2       18.22       11.88     12.75 o 
   9 -11   2       10.01       14.57     23.84 o 
  10 -11   2       35.39       38.20     19.02 o 
  11 -11   2        0.09        7.99     20.64 o 
  -7 -10   2       20.99       23.87     37.86 o 
  -6 -10   2        0.05        9.26     19.75 o 
  -5 -10   2       42.55       31.15     17.06 o 
  -4 -10   2       78.80       80.08     17.28 o 
  -3 -10   2        0.58       18.08     15.60 o 
  -2 -10   2       20.94       19.60     11.19 o 
  -1 -10   2     1168.15     1211.92     33.02 o 
   0 -10   2       78.88       79.10     12.80 o 
   1 -10   2      915.07      862.04     26.06 o 
   2 -10   2     1146.68     1200.58     42.61 o 
   3 -10   2     1351.40     1365.74     38.62 o 
   4 -10   2      458.48      416.89     17.77 o 
   5 -10   2      324.92      370.85     16.61 o 
   6 -10   2      424.71      453.51     22.89 o 
   7 -10   2       92.75       78.85     15.94 o 
   8 -10   2      218.72      232.06     18.63 o 
   9 -10   2      215.26      189.37     19.82 o 
  10 -10   2       71.81       91.18     18.71 o 
  11 -10   2       38.35       25.96     19.94 o 
  -8  -9   2        6.37       36.02     45.80 o 
  -7  -9   2       56.24      107.13     42.06 o 
  -6  -9   2       20.37       35.31     19.67 o 
  -5  -9   2      134.56       98.28     17.09 o 
  -4  -9   2       74.26       95.85     16.72 o 
  -3  -9   2      181.58      174.06     16.01 o 
  -2  -9   2        5.89        9.26     10.97 o 
  -1  -9   2       10.06       29.05     11.56 o 
   0  -9   2      787.35      772.79     22.52 o 
   1  -9   2       63.32       63.10     11.24 o 
   2  -9   2      625.46      627.39     19.28 o 
   3  -9   2        1.20        5.42      8.35 o 
   4  -9   2       10.86       14.05     10.64 o 
   5  -9   2        1.09        5.87      8.48 o 
   6  -9   2       23.12       30.30     11.81 o 
   7  -9   2        3.61       15.21     14.45 o 
   8  -9   2       18.72        7.37     13.44 o 
   9  -9   2        0.15        0.11     12.53 o 
  10  -9   2       10.34        9.62     13.24 o 
  11  -9   2       27.47       53.38     20.00 o 
  -8  -8   2        0.13       19.53     21.34 o 
  -7  -8   2        5.78        6.14     16.27 o 
  -6  -8   2      119.20      124.86     18.64 o 
  -5  -8   2       15.78        9.00     12.84 o 
  -4  -8   2       82.84      102.31     19.50 o 
  -3  -8   2       50.86       59.07     11.97 o 
  -2  -8   2       43.01       49.59     11.41 o 
  -1  -8   2      488.18      475.63     15.71 o 
   0  -8   2     1140.48     1109.61     26.96 o 
   1  -8   2        2.39        5.96      6.75 o 
   2  -8   2        5.14        3.67      6.14 o 
   3  -8   2        5.24       10.79      7.94 o 
   4  -8   2       79.43       67.71      9.64 o 
   5  -8   2      712.82      727.07     19.77 o 
   6  -8   2      262.80      272.92     26.86 o 
   7  -8   2      352.97      336.05     16.78 o 
   8  -8   2       27.52       41.41     12.68 o 
   9  -8   2       26.03       16.69     12.78 o 
  10  -8   2       91.06       60.98     15.67 o 
  11  -8   2       94.90       78.89     31.93 o 
  -9  -7   2       32.41        0.63     30.60 o 
  -8  -7   2       79.72       53.06     20.88 o 
  -7  -7   2        0.16        4.25     14.79 o 
  -6  -7   2        3.60        9.51     14.46 o 
  -5  -7   2       46.91       82.67     13.56 o 
  -4  -7   2       95.01      105.17     13.46 o 
  -3  -7   2      699.98      642.85     20.12 o 
  -2  -7   2       11.61       23.72      9.23 o 
  -1  -7   2       19.44       29.02      9.90 o 
   0  -7   2      329.26      327.61     10.27 o 
   1  -7   2     1406.64     1354.62     25.16 o 
   2  -7   2      107.19      116.10      7.77 o 
   3  -7   2      593.20      650.78     18.55 o 
   4  -7   2      358.10      436.88     14.34 o 
   5  -7   2      324.91      302.99     11.77 o 
   6  -7   2        0.57       14.06      9.59 o 
   7  -7   2        0.00        1.54      8.40 o 
   8  -7   2      139.16      130.83     15.31 o 
   9  -7   2       99.69       89.20     14.49 o 
  10  -7   2      118.60      118.31     17.95 o 
  11  -7   2       29.81       37.83     17.21 o 
  12  -7   2        4.27        0.11     30.02 o 
 -10  -6   2        2.25       10.94     39.17 o 
  -9  -6   2        0.17        0.00     20.44 o 
  -8  -6   2        6.06       21.68     16.31 o 
  -7  -6   2      109.43      122.17     22.25 o 
  -6  -6   2       35.32       44.12     16.53 o 
  -5  -6   2       36.55       32.53     10.57 o 
  -4  -6   2       47.08       36.36      9.75 o 
  -3  -6   2       89.49       96.14     10.27 o 
  -2  -6   2      801.74      734.68     19.73 o 
  -1  -6   2       85.41       74.02      4.97 o 
   0  -6   2     1709.82     1830.50     28.98 o 
   1  -6   2     1254.52     1103.40     21.05 o 
   2  -6   2      198.38      188.34      7.64 o 
   3  -6   2      417.26      506.09     12.27 o 
   4  -6   2      181.90      217.65      9.15 o 
   5  -6   2      177.96      233.64     15.71 o 
   6  -6   2       93.95       93.74     10.46 o 
   7  -6   2      252.56      212.48     14.41 o 
   8  -6   2       56.65       87.30     12.75 o 
   9  -6   2       47.89       87.37     14.15 o 
  10  -6   2        1.62       10.96     13.07 o 
  11  -6   2        7.77        0.26     11.98 o 
  12  -6   2       67.63       92.44     39.70 o 
 -10  -5   2        4.42       13.30     25.04 o 
  -9  -5   2       23.34       34.73     20.34 o 
  -8  -5   2       68.29      119.47     32.81 o 
  -7  -5   2        0.32       23.34     11.65 o 
  -6  -5   2        0.64       14.47      9.57 o 
  -5  -5   2      335.14      268.08     14.13 o 
  -4  -5   2        6.35        6.09      6.89 o 
  -3  -5   2      230.64      204.71      7.72 o 
  -2  -5   2      580.10      554.93     15.59 o 
  -1  -5   2     3711.72     4025.42     65.49 o 
   0  -5   2      693.73      604.56     14.49 o 
   1  -5   2      147.83      138.82      5.62 o 
   2  -5   2      693.03      743.06     13.25 o 
   3  -5   2      624.41      715.32     15.23 o 
   4  -5   2      180.09      172.40      7.22 o 
   5  -5   2       37.46       46.20      8.68 o 
   6  -5   2       87.38       98.82      6.36 o 
   7  -5   2        7.62        7.01      7.59 o 
   8  -5   2       40.88       27.06      9.55 o 
   9  -5   2       52.41       46.20     12.89 o 
  10  -5   2       78.58       75.61     14.68 o 
  11  -5   2       13.71       22.55     17.40 o 
  12  -5   2        0.19        0.95     26.34 o 
 -11  -4   2        4.90       26.92     26.90 o 
 -10  -4   2        0.77       16.30     29.92 o 
  -9  -4   2       74.54      143.10     23.59 o 
  -8  -4   2      132.36      146.40     17.83 o 
  -7  -4   2      446.28      373.82     16.20 o 
  -6  -4   2       40.11       43.64      9.80 o 
  -5  -4   2       57.47       52.23      8.98 o 
  -4  -4   2      845.40      871.03     18.29 o 
  -3  -4   2       70.62       91.42      6.05 o 
  -2  -4   2      684.78      742.92     15.34 o 
  -1  -4   2      993.58      967.63     18.96 o 
   0  -4   2       11.36       50.06      3.91 o 
   1  -4   2      807.48      863.54     14.65 o 
   2  -4   2     3182.31     3027.51     40.53 o 
   3  -4   2      216.72      265.06      7.48 o 
   4  -4   2      240.48      278.17      5.58 o 
   5  -4   2       73.42      108.26      4.66 o 
   6  -4   2      116.04      102.46      5.56 o 
   7  -4   2      249.10      232.51     13.51 o 
   8  -4   2      142.82      166.80     15.68 o 
   9  -4   2        3.11        4.59     10.08 o 
  10  -4   2       57.89       42.34     13.76 o 
  11  -4   2       12.91       23.86     17.54 o 
  12  -4   2       33.58       75.82     42.59 o 
 -11  -3   2        2.68       21.20     23.34 o 
 -10  -3   2       34.84        0.37     18.11 o 
  -9  -3   2      121.63       78.75     26.55 o 
  -8  -3   2      328.68      416.21     20.64 o 
  -7  -3   2      488.37      470.20     17.67 o 
  -6  -3   2      388.92      381.86     12.57 o 
  -5  -3   2      286.45      323.80     10.27 o 
  -4  -3   2      142.76      111.89      6.47 o 
  -3  -3   2      197.77      171.55      6.75 o 
  -2  -3   2      379.96      398.62      7.48 o 
  -1  -3   2     1537.99     1247.88     18.06 o 
   0  -3   2       49.10       39.30      2.94 o 
   1  -3   2     3424.40     3447.45     48.00 o 
   2  -3   2      357.15      354.55      6.66 o 
   3  -3   2       30.48       36.08      6.01 o 
   4  -3   2        7.29       10.16      2.84 o 
   5  -3   2      110.01       86.93     10.50 o 
   6  -3   2        4.06        9.29      4.52 o 
   7  -3   2       14.02       15.06      7.93 o 
   8  -3   2      214.20      221.01     13.82 o 
   9  -3   2       11.96       27.52     10.81 o 
  10  -3   2       29.92       15.53     11.15 o 
  11  -3   2        2.80        6.00     15.68 o 
  12  -3   2        0.49       27.29     37.60 o 
 -11  -2   2        4.77       12.99     26.50 o 
 -10  -2   2      123.74      129.61     31.73 o 
  -9  -2   2        3.06        6.18     14.15 o 
  -8  -2   2        3.67       17.68     14.16 o 
  -7  -2   2        7.59        8.50      6.08 o 
  -6  -2   2      548.61      486.88     12.76 o 
  -5  -2   2      219.72      257.29      8.99 o 
  -4  -2   2     1006.98     1050.02     21.77 o 
  -3  -2   2     1392.54     1258.10     26.04 o 
  -2  -2   2      711.14      695.55     12.85 o 
  -1  -2   2    10545.31     9765.09    142.83 o 
   0  -2   2     2941.18     2597.62     24.04 o 
   1  -2   2     7287.33     6801.11    127.39 o 
   2  -2   2    16142.20    13751.39    187.23 o 
   3  -2   2      175.26      139.77      4.06 o 
   4  -2   2     3886.12     3693.90     63.49 o 
   5  -2   2     1593.84     1340.25     20.83 o 
   6  -2   2      768.81      772.71     16.88 o 
   7  -2   2       17.36       20.20      6.69 o 
   8  -2   2       89.71       97.80     12.05 o 
   9  -2   2       23.22       31.61     16.99 o 
  10  -2   2       18.34       13.69     12.34 o 
  11  -2   2        9.62       67.62     30.44 o 
  12  -2   2        1.11       10.94     34.60 o 
 -12  -1   2        8.83       34.28     34.07 o 
 -11  -1   2       34.94       49.32     23.19 o 
 -10  -1   2        2.19        1.38     15.36 o 
  -9  -1   2       22.83       14.69     10.94 o 
  -8  -1   2      298.60      399.63     12.89 o 
  -7  -1   2       78.33       47.88      7.56 o 
  -6  -1   2        2.59        6.65      5.16 o 
  -5  -1   2     3133.66     2856.89     44.97 o 
  -4  -1   2      272.45      312.42     11.81 o 
  -3  -1   2     6364.05     5928.49     85.02 o 
  -2  -1   2     5987.96     5425.46     74.74 o 
  -1  -1   2      259.50      207.89     16.72 o 
   0  -1   2       51.17      125.26      5.56 o 
   1  -1   2    12457.98    12329.51    106.23 o 
   2  -1   2    25843.58    22409.53    337.09 o 
   3  -1   2     3819.78     3264.04     55.80 o 
   4  -1   2       75.21       56.64      5.38 o 
   5  -1   2      114.17      115.07      5.26 o 
   6  -1   2      551.56      465.75      9.53 o 
   7  -1   2       12.54       28.74      7.30 o 
   8  -1   2      215.96      200.01     12.04 o 
   9  -1   2      685.54      537.97     19.01 o 
  10  -1   2      206.02      158.19     16.96 o 
  11  -1   2       33.56       57.21     34.07 o 
 -12   0   2        0.75        1.10     25.03 o 
 -11   0   2       69.16       61.36     24.71 o 
 -10   0   2      362.42      340.91     24.55 o 
  -9   0   2       42.56       38.04     12.96 o 
  -8   0   2      228.78      187.13     10.12 o 
  -7   0   2      265.94      179.18      9.64 o 
  -6   0   2      382.66      346.08     12.84 o 
  -5   0   2       72.37       80.91      8.90 o 
  -4   0   2      273.78      392.70     10.61 o 
  -3   0   2     3485.43     3703.28     47.25 o 
  -2   0   2    14148.45    12025.47    171.99 o 
  -1   0   2     2203.54     2224.56     10.92 o 
   0   0   2     8325.33     8364.69    448.86 o 
   1   0   2    13799.99    13802.91    217.16 o 
   2   0   2     7385.01     6457.38    128.68 o 
   3   0   2     2446.05     2456.03     35.79 o 
   4   0   2      266.87      217.92      5.21 o 
   5   0   2     3347.93     3218.78     58.57 o 
   6   0   2      765.46      615.18     13.33 o 
   7   0   2      176.14      175.90      9.41 o 
   8   0   2      597.91      543.20     17.71 o 
   9   0   2      167.91      124.74     12.86 o 
  10   0   2      163.47      156.89     17.48 o 
 -12   1   2        1.52        0.58     20.40 o 
 -11   1   2        2.58        3.45     16.71 o 
 -10   1   2       25.37       35.54     26.32 o 
  -9   1   2        7.59       20.90     11.74 o 
  -8   1   2        5.81       10.22      6.59 o 
  -7   1   2      580.72      534.75     14.05 o 
  -6   1   2        3.61        7.29      4.77 o 
  -5   1   2      866.29      840.45     18.22 o 
  -4   1   2     1728.63     1494.31     21.94 o 
  -3   1   2      189.38      196.10      4.06 o 
  -2   1   2     2000.79     2369.76     24.24 o 
  -1   1   2     4748.29     5044.29     32.17 o 
   0   1   2     3204.70     3391.92      9.49 o 
   1   1   2    15249.88    14173.58    164.22 o 
   2   1   2       56.96       45.25      5.07 o 
   3   1   2       17.83       26.05     17.52 o 
   4   1   2      750.98      788.19     12.49 o 
   5   1   2      348.00      261.34      9.88 o 
   6   1   2      145.88      166.65      8.96 o 
   7   1   2        0.00        8.64      6.78 o 
   8   1   2        0.15       12.82      9.22 o 
   9   1   2       22.68       29.73     12.26 o 
  10   1   2       36.86       38.84     17.51 o 
 -12   2   2       39.11       41.01     21.62 o 
 -11   2   2       71.61       80.74     20.47 o 
 -10   2   2       17.76       27.29     16.43 o 
  -9   2   2       80.27       84.67     16.98 o 
  -8   2   2      513.51      488.68     17.46 o 
  -7   2   2        3.06        7.64      5.81 o 
  -6   2   2      581.30      576.68     17.49 o 
  -5   2   2       70.67       60.07      5.57 o 
  -4   2   2      142.10      151.54      4.86 o 
  -3   2   2       21.23       13.88      2.57 o 
  -2   2   2      217.49      246.34      5.69 o 
  -1   2   2     2115.38     2046.70     56.57 o 
   0   2   2     6205.03     6293.29    140.06 o 
   1   2   2      779.52      751.19     14.19 o 
   2   2   2      257.71      205.93      6.65 o 
   3   2   2      190.30      253.71      8.12 o 
   4   2   2      176.22      181.94      6.61 o 
   5   2   2       41.73       61.02      6.79 o 
   6   2   2        2.24       12.46      5.74 o 
   7   2   2        5.94       35.92      9.57 o 
   8   2   2      134.16       98.57     14.19 o 
   9   2   2       50.73       44.55     21.70 o 
  10   2   2       26.14        0.58     23.03 o 
  11   2   2        6.63       33.44     34.76 o 
 -13   3   2       18.34       30.76     30.18 o 
 -12   3   2        0.53        8.73     19.40 o 
 -11   3   2        1.60        0.05     14.12 o 
 -10   3   2      128.80      128.28     19.00 o 
  -9   3   2       22.46       38.07     12.05 o 
  -8   3   2       93.54       70.90     11.00 o 
  -7   3   2        1.49        9.65      5.32 o 
  -6   3   2       79.61       80.04      6.37 o 
  -5   3   2      109.98      130.06      5.30 o 
  -4   3   2      449.87      477.43     12.13 o 
  -3   3   2     6116.80     6159.33     93.55 o 
  -2   3   2       86.87       89.59      4.22 o 
  -1   3   2     2436.60     2425.12     33.27 o 
   0   3   2      185.86      159.49      6.14 o 
   1   3   2      626.17      555.11     10.49 o 
   2   3   2     1895.55     1766.79     32.02 o 
   3   3   2       32.80       16.93      5.76 o 
   4   3   2        6.27        4.59      5.10 o 
   5   3   2      256.73      266.59     10.27 o 
   6   3   2       66.92       83.12     17.06 o 
   7   3   2       15.84       45.05      9.63 o 
   8   3   2       56.32       65.51     26.76 o 
   9   3   2        9.89       26.36     15.10 o 
  10   3   2        0.19        0.79     26.03 o 
  11   3   2       77.05      138.13     39.91 o 
 -12   4   2        2.43       24.69     24.13 o 
 -11   4   2       14.62       22.37     31.50 o 
 -10   4   2       30.41        9.44     14.50 o 
  -9   4   2        9.54        0.00      9.34 o 
  -8   4   2      134.71      134.95     13.33 o 
  -7   4   2       53.25       70.76      7.30 o 
  -6   4   2      660.68      659.72     13.89 o 
  -5   4   2        3.69       19.88      4.02 o 
  -4   4   2     1172.31     1175.02     15.95 o 
  -3   4   2      500.34      466.86     10.78 o 
  -2   4   2      508.91      578.26     11.55 o 
  -1   4   2      330.74      404.33      8.96 o 
   0   4   2        1.04        2.87      3.51 o 
   1   4   2      138.78      122.22      8.40 o 
   2   4   2      183.42      144.92      8.79 o 
   3   4   2     1928.76     2119.43     37.84 o 
   4   4   2       66.03       43.04      6.38 o 
   5   4   2       66.21       79.54      9.68 o 
   6   4   2      149.18      175.03     14.23 o 
   7   4   2      242.09      283.37     18.21 o 
   8   4   2       22.06       19.78     13.35 o 
   9   4   2       34.89       27.32     20.06 o 
  10   4   2       10.66        2.89     28.13 o 
 -13   5   2        3.69       24.29     28.18 o 
 -12   5   2        7.30        0.11     17.12 o 
 -11   5   2        1.89       10.06     14.31 o 
 -10   5   2        6.53        2.27     14.46 o 
  -9   5   2        4.82       11.11     13.49 o 
  -8   5   2      293.12      281.81     15.73 o 
  -7   5   2      130.45      110.54      9.57 o 
  -6   5   2        0.00        8.94      5.24 o 
  -5   5   2       96.40       97.24      7.30 o 
  -4   5   2      556.95      666.13     17.12 o 
  -3   5   2      722.59      795.13     14.22 o 
  -2   5   2      429.79      453.70     11.52 o 
  -1   5   2       21.29       10.73      4.32 o 
   0   5   2     1109.94     1105.76     18.69 o 
   1   5   2      589.00      578.66     13.36 o 
   2   5   2       18.74       12.90      7.59 o 
   3   5   2       44.29       36.13      8.53 o 
   4   5   2        7.76        8.09      7.72 o 
   5   5   2       55.71       50.88     10.00 o 
   6   5   2      266.77      221.71     20.51 o 
   7   5   2        3.55       10.46     11.57 o 
   8   5   2      159.37      165.48     19.57 o 
   9   5   2        3.10        5.78     18.93 o 
  10   5   2        1.46        1.31     30.29 o 
 -12   6   2       23.60       20.22     27.79 o 
 -11   6   2        0.01        8.60     17.09 o 
 -10   6   2        1.40        7.40     14.83 o 
  -9   6   2        0.02        5.34     10.07 o 
  -8   6   2       36.62       45.37     11.28 o 
  -7   6   2        1.78        9.90      9.66 o 
  -6   6   2      198.67      188.00      9.82 o 
  -5   6   2       41.13       62.81      7.82 o 
  -4   6   2      165.30      157.73      8.73 o 
  -3   6   2      516.01      531.63     11.55 o 
  -2   6   2      439.63      481.56     11.26 o 
  -1   6   2      250.18      235.81      8.79 o 
   0   6   2      773.44      691.75     15.53 o 
   1   6   2       20.64       28.05     10.56 o 
   2   6   2       29.09       14.60      8.11 o 
   3   6   2      379.35      393.09     15.73 o 
   4   6   2       39.40       41.07     10.80 o 
   5   6   2      193.91      233.02     15.12 o 
   6   6   2       72.21       76.19     17.51 o 
   7   6   2        1.46       27.67     16.27 o 
   8   6   2       48.51       55.42     17.43 o 
   9   6   2       23.45       64.31     36.81 o 
 -12   7   2        0.38        4.40     18.11 o 
 -11   7   2        0.10        4.85     17.58 o 
 -10   7   2        9.67       20.25     14.31 o 
  -9   7   2       29.73       35.55     13.16 o 
  -8   7   2       96.72      101.03     14.26 o 
  -7   7   2        0.80       10.58      8.37 o 
  -6   7   2      109.55       96.90     11.07 o 
  -5   7   2       12.73       28.44      7.62 o 
  -4   7   2        7.61        4.23      5.87 o 
  -3   7   2       79.13       54.05      6.33 o 
  -2   7   2      106.48      106.45      7.74 o 
  -1   7   2       27.38       28.27      6.16 o 
   0   7   2      103.07      150.02     10.41 o 
   1   7   2      190.49      186.48     11.87 o 
   2   7   2      162.76      176.48     11.98 o 
   3   7   2      183.32      187.79     16.22 o 
   4   7   2        2.95        9.54     10.54 o 
   5   7   2       50.74       44.39     12.16 o 
   6   7   2       12.00        9.76     12.88 o 
   7   7   2       14.28       29.82     16.75 o 
   8   7   2        1.02       13.00     17.71 o 
 -12   8   2        0.32       14.41     25.92 o 
 -11   8   2        3.77        4.20     18.94 o 
 -10   8   2        4.08        2.91     12.82 o 
  -9   8   2       14.69        7.28     12.66 o 
  -8   8   2       37.70       37.14     14.15 o 
  -7   8   2       10.59       23.55     12.21 o 
  -6   8   2       16.50        6.48      7.75 o 
  -5   8   2      314.46      388.40     14.28 o 
  -4   8   2      120.06      121.61     10.67 o 
  -3   8   2      226.40      205.45     12.68 o 
  -2   8   2      273.11      259.00     10.55 o 
  -1   8   2      342.78      339.90     14.55 o 
   0   8   2        3.35        2.69      7.72 o 
   1   8   2       42.59       50.39      9.89 o 
   2   8   2      159.91      168.31     12.97 o 
   3   8   2       30.51       21.48     12.33 o 
   4   8   2      302.81      287.78     18.33 o 
   5   8   2       12.03       21.99     12.74 o 
   6   8   2       88.62       59.90     16.68 o 
   7   8   2       21.25       45.32     18.58 o 
   8   8   2        4.58       37.61     39.83 o 
 -12   9   2        0.58       24.50     31.02 o 
 -11   9   2        0.01       11.24     18.98 o 
 -10   9   2        2.32        7.75     16.03 o 
  -9   9   2        3.06        0.44     12.33 o 
  -8   9   2       60.14      112.34     29.74 o 
  -7   9   2        0.99        0.00     11.21 o 
  -6   9   2      206.84      255.25     13.53 o 
  -5   9   2       31.58       51.53     10.60 o 
  -4   9   2       84.59       82.33     11.39 o 
  -3   9   2        4.01        6.74      8.97 o 
  -2   9   2       67.18       54.99     12.19 o 
  -1   9   2       31.83       29.06     10.08 o 
   0   9   2      318.37      318.84     17.32 o 
   1   9   2      172.04      174.08     14.50 o 
   2   9   2       16.80       19.23     10.96 o 
   3   9   2      232.25      232.67     15.71 o 
   4   9   2      105.74      103.18     16.29 o 
   5   9   2       26.56       16.02     14.47 o 
   6   9   2       35.69       60.45     18.51 o 
   7   9   2       13.34       34.65     19.20 o 
 -11  10   2       26.55       32.37     24.89 o 
 -10  10   2       28.32       12.64     15.51 o 
  -9  10   2       56.98       49.59     22.36 o 
  -8  10   2       28.07       17.61     15.01 o 
  -7  10   2        7.81       11.12     13.66 o 
  -6  10   2       96.36      100.62     13.76 o 
  -5  10   2       27.39       22.00     10.79 o 
  -4  10   2      335.13      430.81     21.44 o 
  -3  10   2      118.48      125.46     22.42 o 
  -2  10   2       71.89       34.72     15.67 o 
  -1  10   2       86.20       67.84     13.83 o 
   0  10   2      197.39      143.55     14.96 o 
   1  10   2      172.11      192.66     17.30 o 
   2  10   2       61.16       44.36     14.67 o 
   3  10   2        7.47       11.58     12.99 o 
   4  10   2       16.49       34.53     14.84 o 
   5  10   2       17.57       18.01     15.25 o 
   6  10   2       39.26       62.35     21.35 o 
 -10  11   2       17.51       54.53     40.71 o 
  -9  11   2        3.24        0.65     15.20 o 
  -8  11   2        1.31        4.28     13.87 o 
  -7  11   2       26.73       24.50     16.40 o 
  -6  11   2      100.75      104.41     15.14 o 
  -5  11   2       47.04       45.71     22.03 o 
  -4  11   2        6.77        4.43     12.17 o 
  -3  11   2       15.35       14.81     13.81 o 
  -2  11   2      159.15      147.51     24.91 o 
  -1  11   2       53.12       44.38     16.95 o 
   0  11   2       74.33       91.71     16.08 o 
   1  11   2        2.99        0.00     13.34 o 
   2  11   2       28.80        2.17     13.81 o 
   3  11   2       36.56       40.25     17.92 o 
   4  11   2        1.66        8.06     16.27 o 
   5  11   2        0.70        7.61     17.77 o 
 -10  12   2        0.07        0.05     36.12 o 
  -9  12   2        0.18       21.43     19.66 o 
  -8  12   2       71.30       67.45     21.63 o 
  -7  12   2        3.04        0.92     19.09 o 
  -6  12   2        4.26       18.61     21.66 o 
  -5  12   2        7.82       11.46     15.97 o 
  -4  12   2        0.44        1.44     14.76 o 
  -3  12   2       31.24       28.58     15.95 o 
  -2  12   2      120.96       98.55     21.65 o 
  -1  12   2       21.93       33.48     18.66 o 
   0  12   2        1.47       10.50     15.59 o 
   1  12   2       60.71       93.18     18.50 o 
   2  12   2        5.02       20.20     17.02 o 
   3  12   2       13.78       19.26     18.43 o 
   4  12   2       61.06       90.78     27.13 o 
  -9  13   2        5.49       20.24     46.06 o 
  -8  13   2       35.58       26.66     27.61 o 
  -7  13   2        1.32        0.53     34.60 o 
  -6  13   2       37.32       45.80     25.06 o 
  -5  13   2       23.95       31.95     19.95 o 
  -4  13   2        0.07       30.60     19.05 o 
  -3  13   2        7.96        8.24     16.37 o 
  -2  13   2        0.21        0.05     17.90 o 
  -1  13   2       12.83       20.43     19.92 o 
   0  13   2        9.19       30.85     21.16 o 
   1  13   2       24.60       15.09     22.55 o 
   2  13   2       12.02        3.72     31.63 o 
  -6  14   2        1.15        0.00     37.81 o 
  -5  14   2        0.92        7.19     19.92 o 
  -4  14   2        2.33       24.36     21.04 o 
  -3  14   2        7.85       15.84     20.63 o 
  -2  14   2       11.00       25.87     20.65 o 
  -1  14   2       10.87       30.54     23.37 o 
   2 -15   3       13.16       37.70     43.48 o 
   3 -15   3       11.62        0.21     29.71 o 
  -1 -14   3       18.36       11.30     46.22 o 
   0 -14   3       89.77      122.25     33.04 o 
   1 -14   3       26.01       45.70     22.10 o 
   2 -14   3       49.91       93.21     23.76 o 
   3 -14   3        9.00       33.52     24.29 o 
   4 -14   3        4.62        3.14     18.12 o 
   5 -14   3        4.35        2.95     24.56 o 
   6 -14   3       64.27       71.39     29.60 o 
   7 -14   3        4.17       22.50     32.23 o 
  -3 -13   3        5.08        0.00     31.72 o 
  -2 -13   3        4.53        0.00     16.46 o 
  -1 -13   3       40.99       43.41     25.08 o 
   0 -13   3        0.13       14.16     20.33 o 
   1 -13   3       85.52       81.76     24.24 o 
   2 -13   3      164.12      198.93     22.79 o 
   3 -13   3        6.38        0.00     16.18 o 
   4 -13   3        3.63        4.43     14.94 o 
   5 -13   3       65.21       52.52     25.76 o 
   6 -13   3       31.74       29.17     23.46 o 
   7 -13   3        5.17        9.32     21.18 o 
   8 -13   3       33.57       24.66     34.68 o 
   9 -13   3        4.93        0.11     20.17 o 
  -4 -12   3       20.97       31.90     17.73 o 
  -3 -12   3        6.15        7.39     16.57 o 
  -2 -12   3       95.43       84.40     21.17 o 
  -1 -12   3       17.49       15.90     15.01 o 
   0 -12   3       97.65       92.34     20.31 o 
   1 -12   3      209.56      206.88     21.32 o 
   2 -12   3       12.04       32.41     16.35 o 
   3 -12   3      267.43      256.47     21.58 o 
   4 -12   3       40.87       36.77     17.89 o 
   5 -12   3      113.43       77.76     23.44 o 
   6 -12   3      162.82      166.06     39.54 o 
   7 -12   3        1.72        0.00     15.76 o 
   8 -12   3       32.19       29.81     17.64 o 
   9 -12   3       19.54       17.42     18.39 o 
  10 -12   3       16.00       19.75     19.62 o 
  -5 -11   3      110.15      118.33     24.86 o 
  -4 -11   3       10.37        5.00     16.42 o 
  -3 -11   3       37.96       44.69     18.67 o 
  -2 -11   3      159.55      152.60     18.37 o 
  -1 -11   3       13.10       11.78     13.55 o 
   0 -11   3      293.01      331.13     19.48 o 
   1 -11   3      467.24      418.08     24.46 o 
   2 -11   3        7.72        8.14     14.58 o 
   3 -11   3       17.44        0.05     12.08 o 
   4 -11   3       67.69       39.34     18.64 o 
   5 -11   3       77.20       89.01     22.22 o 
   6 -11   3        0.03        6.70     13.47 o 
   7 -11   3       12.79       19.97     15.20 o 
   8 -11   3        1.78       15.71     14.64 o 
   9 -11   3       10.11       15.42     21.72 o 
  10 -11   3        9.26        2.46     16.34 o 
  11 -11   3       11.74        3.32     20.22 o 
  -7 -10   3        0.93       54.47     43.43 o 
  -6 -10   3        1.29       21.23     20.62 o 
  -5 -10   3        0.36        0.05     15.25 o 
  -4 -10   3       34.46       29.70     14.40 o 
  -3 -10   3      233.40      186.44     19.28 o 
  -2 -10   3      176.27      187.68     15.32 o 
  -1 -10   3        1.09       22.68     12.97 o 
   0 -10   3        7.16        3.57      9.61 o 
   1 -10   3      161.20      146.74     14.76 o 
   2 -10   3       43.17       37.76     14.83 o 
   3 -10   3      386.34      427.40     21.81 o 
   4 -10   3      206.10      238.12     14.38 o 
   5 -10   3       75.13       67.68     11.80 o 
   6 -10   3      132.98      127.65     16.65 o 
   7 -10   3       45.16       42.14     16.03 o 
   8 -10   3       78.34       65.26     18.00 o 
   9 -10   3      151.73      172.15     21.11 o 
  10 -10   3       12.81        4.17     15.31 o 
  11 -10   3       10.94       20.21     25.29 o 
  -8  -9   3       49.83       50.11     30.53 o 
  -7  -9   3       87.63      115.20     33.58 o 
  -6  -9   3       20.61       13.33     18.44 o 
  -5  -9   3       26.00       23.79     15.04 o 
  -4  -9   3      142.76      162.03     17.86 o 
  -3  -9   3      141.09      109.64     19.42 o 
  -2  -9   3      329.08      332.03     17.36 o 
  -1  -9   3       25.18       16.71      9.08 o 
   0  -9   3      551.41      519.47     19.28 o 
   1  -9   3     1650.21     1686.71     37.48 o 
   2  -9   3        2.40        4.97     10.13 o 
   3  -9   3      861.49      872.89     22.58 o 
   4  -9   3       80.84       63.64     10.95 o 
   5  -9   3      152.32      150.83     12.26 o 
   6  -9   3        1.59       13.58     15.03 o 
   7  -9   3       48.69       36.09     10.50 o 
   8  -9   3      209.35      234.03     18.72 o 
   9  -9   3      146.96      180.31     18.88 o 
  10  -9   3      136.56      159.35     18.77 o 
  11  -9   3       28.47        8.04     15.87 o 
  -8  -8   3       52.61       56.69     22.63 o 
  -7  -8   3       42.10       48.72     19.54 o 
  -6  -8   3       11.75       17.64     16.70 o 
  -5  -8   3        0.72        8.02     12.18 o 
  -4  -8   3       14.38       16.00     11.83 o 
  -3  -8   3       49.28       51.29     12.54 o 
  -2  -8   3      660.00      645.59     21.33 o 
  -1  -8   3       40.07       35.26     10.16 o 
   0  -8   3      323.33      289.88     21.51 o 
   1  -8   3      388.75      352.32     11.91 o 
   2  -8   3      171.95      164.50      9.28 o 
   3  -8   3        5.30        4.07      7.14 o 
   4  -8   3      913.56      945.76     22.75 o 
   5  -8   3       11.04        3.55      6.92 o 
   6  -8   3        0.15        7.60     10.12 o 
   7  -8   3       24.40       33.65     12.07 o 
   8  -8   3       26.49       30.10     17.25 o 
   9  -8   3        0.39        4.09     11.71 o 
  10  -8   3        2.98       13.02     13.05 o 
  11  -8   3       30.59       15.14     16.26 o 
  -9  -7   3        5.47       31.92     27.87 o 
  -8  -7   3        2.81       22.65     18.03 o 
  -7  -7   3       19.16       46.22     22.36 o 
  -6  -7   3        8.33        4.83     11.45 o 
  -5  -7   3      395.31      379.78     19.43 o 
  -4  -7   3       61.81       30.33     10.55 o 
  -3  -7   3      215.36      282.23     14.97 o 
  -2  -7   3        7.20        9.65      7.69 o 
  -1  -7   3        1.58        6.03      7.37 o 
   0  -7   3      186.77      198.50      8.09 o 
   1  -7   3       14.59        5.60      6.27 o 
   2  -7   3      582.26      683.47     14.77 o 
   3  -7   3       44.30       42.17      6.44 o 
   4  -7   3      650.96      698.52     17.40 o 
   5  -7   3       49.28       81.94      8.70 o 
   6  -7   3       17.64       13.27      8.58 o 
   7  -7   3       95.03       57.74     14.38 o 
   8  -7   3      152.81      141.80     15.14 o 
   9  -7   3       55.49       52.38     12.73 o 
  10  -7   3       15.58        0.63     12.54 o 
  11  -7   3        8.68       17.86     16.47 o 
  12  -7   3        7.36        0.11     31.97 o 
 -10  -6   3        5.43       23.08     37.49 o 
  -9  -6   3        1.50       43.54     33.60 o 
  -8  -6   3       13.49       19.85     16.78 o 
  -7  -6   3       10.12       18.09     17.13 o 
  -6  -6   3       36.27       30.20     11.67 o 
  -5  -6   3      160.16      111.36     12.95 o 
  -4  -6   3       94.24       69.75     10.75 o 
  -3  -6   3        2.21       10.47      7.41 o 
  -2  -6   3       81.17      119.34      9.81 o 
  -1  -6   3      969.84      959.26     18.81 o 
   0  -6   3      184.83      185.99      6.90 o 
   1  -6   3      856.63      771.16     16.41 o 
   2  -6   3     1526.93     1566.10     27.81 o 
   3  -6   3      327.51      358.27      9.18 o 
   4  -6   3       75.03      101.96      8.18 o 
   5  -6   3       73.58       60.05      7.35 o 
   6  -6   3       49.36       38.80      9.94 o 
   7  -6   3      154.95      204.62     13.69 o 
   8  -6   3      742.08      694.02     24.10 o 
   9  -6   3      190.67      230.96     17.54 o 
  10  -6   3        0.74        5.95     16.49 o 
  11  -6   3       74.29      113.23     18.41 o 
  12  -6   3       15.56        0.21     35.91 o 
 -10  -5   3        0.96       12.21     24.31 o 
  -9  -5   3       88.39       87.20     24.10 o 
  -8  -5   3       94.80      126.55     27.51 o 
  -7  -5   3       79.49       87.24     15.84 o 
  -6  -5   3      785.46      770.27     23.51 o 
  -5  -5   3       12.63       13.71      9.00 o 
  -4  -5   3      161.27      160.03     10.73 o 
  -3  -5   3      173.40      157.06      7.34 o 
  -2  -5   3      133.31      140.08      6.26 o 
  -1  -5   3     1006.96      944.41     17.91 o 
   0  -5   3      478.32      547.90     11.81 o 
   1  -5   3     7341.47     7464.97    105.83 o 
   2  -5   3      260.82      265.29      9.76 o 
   3  -5   3        1.32        1.98      3.02 o 
   4  -5   3        2.00       13.28      4.67 o 
   5  -5   3       39.01       40.36      7.73 o 
   6  -5   3       65.29       68.63     10.77 o 
   7  -5   3        0.52       13.53      7.28 o 
   8  -5   3       42.78       20.32      9.70 o 
   9  -5   3      184.32      182.23     15.71 o 
  10  -5   3        5.95       15.52     13.34 o 
  11  -5   3       12.02       14.58     19.36 o 
  12  -5   3        1.21        7.20     35.07 o 
 -11  -4   3        1.74       20.93     26.54 o 
 -10  -4   3       16.04        5.85     20.08 o 
  -9  -4   3       30.93       22.78     18.68 o 
  -8  -4   3       16.46       27.93     19.46 o 
  -7  -4   3      192.76      217.04     14.81 o 
  -6  -4   3      356.19      378.85     15.08 o 
  -5  -4   3       24.09       19.93      6.60 o 
  -4  -4   3     1671.87     1628.86     28.77 o 
  -3  -4   3      123.53      165.10      7.08 o 
  -2  -4   3        0.03        8.93      4.07 o 
  -1  -4   3       35.44       32.96      3.70 o 
   0  -4   3      374.73      386.14      7.57 o 
   1  -4   3     1483.48     1689.47     26.08 o 
   2  -4   3     2272.59     2116.55     28.33 o 
   3  -4   3     1483.09     1454.48     22.23 o 
   4  -4   3      182.39      200.21      6.53 o 
   5  -4   3     1356.06     1253.81     22.70 o 
   6  -4   3        2.21        0.26      4.52 o 
   7  -4   3       25.39       32.48      9.74 o 
   8  -4   3       60.44       21.30     12.98 o 
   9  -4   3       90.93       93.84     17.26 o 
  10  -4   3       19.87       23.19     12.72 o 
  11  -4   3        0.32        2.24     16.27 o 
  12  -4   3        9.65        0.95     32.34 o 
 -11  -3   3       66.78       51.12     27.42 o 
 -10  -3   3        0.26        5.82     18.26 o 
  -9  -3   3        6.08       16.85     16.56 o 
  -8  -3   3      673.51      506.90     22.90 o 
  -7  -3   3        0.00        7.10      8.65 o 
  -6  -3   3        5.10       11.67      5.77 o 
  -5  -3   3       10.33       13.18      4.97 o 
  -4  -3   3      891.98      814.90     16.19 o 
  -3  -3   3      578.24      546.09     12.80 o 
  -2  -3   3      865.87      785.06     11.93 o 
  -1  -3   3     2594.02     2379.93     31.20 o 
   0  -3   3     9009.64     9172.03    123.99 o 
   1  -3   3     6877.31     6721.22     85.00 o 
   2  -3   3      164.23      153.79      5.47 o 
   3  -3   3     3059.16     3109.57     52.28 o 
   4  -3   3       54.60       46.47      3.99 o 
   5  -3   3     4281.38     4383.49     72.13 o 
   6  -3   3      191.67      168.34      7.29 o 
   7  -3   3       17.22       22.96      6.93 o 
   8  -3   3      479.03      457.53     21.25 o 
   9  -3   3      137.21      127.54     13.40 o 
  10  -3   3       22.71       28.03     13.73 o 
  11  -3   3       38.40       73.67     34.44 o 
  12  -3   3        8.00       20.72     41.22 o 
 -12  -2   3       34.68      109.37     37.18 o 
 -11  -2   3        2.61       75.89     24.40 o 
 -10  -2   3        5.48       18.13     18.17 o 
  -9  -2   3       12.01        0.32     12.53 o 
  -8  -2   3        6.28       16.74      9.01 o 
  -7  -2   3        0.41        5.09      6.54 o 
  -6  -2   3       36.88       30.06      6.92 o 
  -5  -2   3       49.98       72.13     13.72 o 
  -4  -2   3      945.26      860.76     18.37 o 
  -3  -2   3      177.19      118.92      5.85 o 
  -2  -2   3     3662.41     3851.97     57.98 o 
  -1  -2   3    11392.41    10540.89    139.45 o 
   0  -2   3     5736.23     4977.97     65.68 o 
   1  -2   3     8522.18     7765.94     95.01 o 
   2  -2   3      100.81      128.98      4.46 o 
   3  -2   3     2981.25     2634.95     47.25 o 
   4  -2   3     2071.51     1982.21     34.77 o 
   5  -2   3      807.28      993.50     20.07 o 
   6  -2   3      667.34      595.15     12.37 o 
   7  -2   3       18.23       20.41      7.82 o 
   8  -2   3       90.57      108.22     10.52 o 
   9  -2   3       95.06       86.33     12.24 o 
  10  -2   3       34.45       43.20     12.82 o 
  11  -2   3        0.89        5.94     29.76 o 
  12  -2   3        2.25        6.94     36.81 o 
 -12  -1   3       23.03        2.05     31.97 o 
 -11  -1   3       27.74        2.52     19.51 o 
 -10  -1   3       24.50       31.85     18.52 o 
  -9  -1   3      153.84      105.61     23.39 o 
  -8  -1   3      774.21      706.93     19.60 o 
  -7  -1   3      122.90       75.76     10.03 o 
  -6  -1   3      462.43      443.86     11.62 o 
  -5  -1   3     1404.34     1393.03     23.67 o 
  -4  -1   3      701.89      688.63     10.18 o 
  -3  -1   3     8810.09     8555.69    109.71 o 
  -2  -1   3     4960.64     4622.57     61.55 o 
  -1  -1   3     5853.57     5331.74    103.11 o 
   0  -1   3      321.49      369.99      5.97 o 
   1  -1   3     1574.42     1141.23     50.69 o 
   2  -1   3     4668.34     4109.71     52.95 o 
   3  -1   3      130.16      173.93      4.35 o 
   4  -1   3       24.12       26.58      4.56 o 
   5  -1   3     1020.44      993.38     16.05 o 
   6  -1   3       73.51       69.08      9.92 o 
   7  -1   3      919.47      711.79     19.19 o 
   8  -1   3      464.97      365.44     15.69 o 
   9  -1   3        8.17        6.28     10.39 o 
  10  -1   3       44.66       40.26     13.08 o 
  11  -1   3       17.90       54.05     35.12 o 
 -12   0   3        0.18       19.35     30.71 o 
 -11   0   3        4.68        2.63     14.83 o 
 -10   0   3       22.76       45.92     16.18 o 
  -9   0   3        1.38        8.66     10.79 o 
  -8   0   3      275.56      219.96     14.07 o 
  -7   0   3        0.01        3.98      6.47 o 
  -6   0   3      111.04       86.47      6.60 o 
  -5   0   3      566.26      453.67     12.31 o 
  -4   0   3     2036.64     1745.98     23.64 o 
  -3   0   3    26902.60    23729.08    365.79 o 
  -2   0   3      139.48      131.49      3.28 o 
  -1   0   3        2.84        0.09      8.77 o 
   0   0   3        1.05       26.73     18.13 o 
   1   0   3       11.76        1.63     15.23 o 
   2   0   3     1878.32     1834.54     49.25 o 
   3   0   3    19400.38    17467.35    277.33 o 
   4   0   3     4844.73     4561.47     65.07 o 
   5   0   3      346.16      282.98     10.23 o 
   6   0   3     1251.81     1050.34     19.04 o 
   7   0   3      120.82       85.18      8.92 o 
   8   0   3       32.77       41.29      8.46 o 
   9   0   3       28.05       30.98     10.64 o 
  10   0   3       45.40       90.50     24.21 o 
 -12   1   3        3.32        8.83     20.20 o 
 -11   1   3       15.41       40.61     20.43 o 
 -10   1   3        4.17        0.00     11.59 o 
  -9   1   3      139.00      140.09     13.92 o 
  -8   1   3       10.65       21.60      7.79 o 
  -7   1   3      448.52      528.57     13.09 o 
  -6   1   3     1067.47     1187.75     21.05 o 
  -5   1   3        8.32       16.66      6.30 o 
  -4   1   3       73.18       42.25      5.53 o 
  -3   1   3      115.01      104.33      4.32 o 
  -2   1   3    36669.84    32214.66    536.81 o 
  -1   1   3     7822.18     7607.69     60.72 o 
   0   1   3     6358.29     5127.04    168.99 o 
   1   1   3      611.68      607.67     35.68 o 
   2   1   3    10301.92     9401.13    169.74 o 
   3   1   3     1197.49     1070.32     25.51 o 
   4   1   3      380.15      417.75      8.43 o 
   5   1   3      629.70      552.31     14.63 o 
   6   1   3        6.08       11.47      6.02 o 
   7   1   3       58.92       44.35      8.55 o 
   8   1   3        0.13       21.57     15.56 o 
   9   1   3       10.81       10.43     12.12 o 
  10   1   3      117.07      101.92     33.86 o 
 -12   2   3        4.86        0.05     18.24 o 
 -11   2   3       15.68       41.15     19.70 o 
 -10   2   3        1.40        6.62     12.66 o 
  -9   2   3      171.14      152.42     17.24 o 
  -8   2   3      180.97      183.51     13.91 o 
  -7   2   3       29.05       39.34      6.46 o 
  -6   2   3      384.67      338.98      8.97 o 
  -5   2   3     1443.66     1490.43     20.01 o 
  -4   2   3      157.37      143.99      4.89 o 
  -3   2   3     1219.48     1305.33     20.89 o 
  -2   2   3     1891.81     1859.00     38.34 o 
  -1   2   3    15050.56    13730.19    165.89 o 
   0   2   3        4.46       31.88      8.61 o 
   1   2   3      474.51      447.13      4.47 o 
   2   2   3      272.95      289.88      6.50 o 
   3   2   3     5017.24     4651.80     81.84 o 
   4   2   3     1197.15     1211.76     24.72 o 
   5   2   3      458.01      470.93     11.94 o 
   6   2   3       21.58       54.10      7.43 o 
   7   2   3      248.07      241.64     11.03 o 
   8   2   3       18.13       26.98     11.82 o 
   9   2   3        0.65       16.02     12.78 o 
  10   2   3       80.44       88.76     38.23 o 
  11   2   3       12.11        1.21     33.18 o 
 -13   3   3        5.26       23.86     26.99 o 
 -12   3   3       19.92        9.09     17.56 o 
 -11   3   3        3.02       18.01     17.70 o 
 -10   3   3       44.63       29.76     14.78 o 
  -9   3   3       10.78       17.34     14.05 o 
  -8   3   3      373.64      294.43     14.68 o 
  -7   3   3       73.30       77.24      6.93 o 
  -6   3   3      173.58      154.21      6.76 o 
  -5   3   3     1273.89     1182.83     21.30 o 
  -4   3   3     1037.27      996.90     13.30 o 
  -3   3   3     2718.04     2384.66     40.67 o 
  -2   3   3       21.78       10.63      3.07 o 
  -1   3   3      276.15      298.56      8.63 o 
   0   3   3       33.22       27.89      4.37 o 
   1   3   3      580.12      684.64     13.85 o 
   2   3   3      879.54      844.73     14.57 o 
   3   3   3      241.41      241.47      6.95 o 
   4   3   3      979.98      907.07     19.22 o 
   5   3   3       33.85       41.02      6.69 o 
   6   3   3      616.34      592.65     17.08 o 
   7   3   3      102.02       62.07     10.95 o 
   8   3   3        4.13       11.21     11.87 o 
   9   3   3       88.34       71.79     16.56 o 
  10   3   3       52.34       24.56     30.55 o 
  11   3   3        0.43        0.95     38.96 o 
 -13   4   3        7.15       26.08     31.08 o 
 -12   4   3        6.42       23.32     22.22 o 
 -11   4   3       33.63        9.08     16.82 o 
 -10   4   3       10.59        0.00     16.35 o 
  -9   4   3       24.45       20.73     18.07 o 
  -8   4   3     1213.01     1217.79     32.97 o 
  -7   4   3        2.61        2.27      5.41 o 
  -6   4   3      287.35      308.14     13.06 o 
  -5   4   3      152.37      210.14      6.64 o 
  -4   4   3      146.91      150.99      5.27 o 
  -3   4   3      713.72      691.80     14.58 o 
  -2   4   3     1748.69     1543.69     26.48 o 
  -1   4   3      868.48      834.74     16.20 o 
   0   4   3     1196.91     1138.04     19.67 o 
   1   4   3       10.98        9.05      3.90 o 
   2   4   3     3487.55     3562.69     54.39 o 
   3   4   3      430.57      428.38     13.82 o 
   4   4   3       60.50       70.77      6.49 o 
   5   4   3      509.69      496.77     16.48 o 
   6   4   3      114.75      105.24     12.07 o 
   7   4   3       71.36       48.37     11.93 o 
   8   4   3       47.07       38.43     19.01 o 
   9   4   3        0.96        0.32     17.19 o 
  10   4   3       15.28       32.50     31.34 o 
 -13   5   3        1.93       34.70     28.45 o 
 -12   5   3        6.72        6.20     33.60 o 
 -11   5   3        0.50        0.05     15.24 o 
 -10   5   3       52.17       58.47     17.07 o 
  -9   5   3        4.53        8.42      9.92 o 
  -8   5   3       97.06       88.49     12.97 o 
  -7   5   3      402.51      443.84     14.12 o 
  -6   5   3        0.94        1.10      5.46 o 
  -5   5   3       98.17       96.95      9.08 o 
  -4   5   3      278.47      266.55      8.24 o 
  -3   5   3     1000.91     1002.97     20.09 o 
  -2   5   3     1011.01      987.78     17.32 o 
  -1   5   3       11.59       15.18      4.78 o 
   0   5   3     1180.42     1142.71     19.61 o 
   1   5   3     1060.36     1166.84     18.46 o 
   2   5   3     1102.26     1160.07     27.39 o 
   3   5   3      433.14      486.16     15.21 o 
   4   5   3      176.80      156.75     11.98 o 
   5   5   3      600.68      630.45     21.21 o 
   6   5   3      370.12      440.04     19.09 o 
   7   5   3        0.13       13.35     11.65 o 
   8   5   3       42.48       41.26     17.21 o 
   9   5   3        1.84        6.52     30.23 o 
  10   5   3        0.08        1.68     37.70 o 
 -12   6   3        5.94       16.79     20.64 o 
 -11   6   3        7.47        2.99     15.97 o 
 -10   6   3        6.15        3.37     13.71 o 
  -9   6   3       16.68       37.30     12.45 o 
  -8   6   3       44.01       59.07     10.91 o 
  -7   6   3       10.77        9.61      7.51 o 
  -6   6   3       24.07       40.65      8.03 o 
  -5   6   3      853.44      962.18     22.07 o 
  -4   6   3      157.54      113.98      6.05 o 
  -3   6   3      624.28      841.56     16.26 o 
  -2   6   3      277.08      295.61      9.59 o 
  -1   6   3      347.06      434.66     10.86 o 
   0   6   3      167.03      165.91      7.40 o 
   1   6   3        7.51        6.50      6.43 o 
   2   6   3       32.68       22.18     12.39 o 
   3   6   3      133.78      148.04     11.16 o 
   4   6   3       77.11       61.78     11.52 o 
   5   6   3        2.81       21.73     11.04 o 
   6   6   3       26.41       26.48     12.35 o 
   7   6   3       28.40       48.13     14.73 o 
   8   6   3      103.69       85.81     20.30 o 
   9   6   3       29.01       39.28     38.70 o 
 -12   7   3        4.39       17.90     21.85 o 
 -11   7   3       11.45       17.44     23.92 o 
 -10   7   3       82.35       49.40     21.01 o 
  -9   7   3        0.45        7.45     11.54 o 
  -8   7   3       65.82       95.53     22.31 o 
  -7   7   3        1.15        0.11      6.64 o 
  -6   7   3      106.36      108.10      9.95 o 
  -5   7   3       30.91       28.31      7.82 o 
  -4   7   3      445.92      379.16     13.19 o 
  -3   7   3      482.97      468.87     11.97 o 
  -2   7   3       99.85       80.17      7.85 o 
  -1   7   3        0.43        1.13      5.34 o 
   0   7   3        4.45        4.44      6.85 o 
   1   7   3       60.67       92.32      9.85 o 
   2   7   3      176.47      159.59     10.64 o 
   3   7   3      174.41      138.62     14.94 o 
   4   7   3        0.05        1.09      9.42 o 
   5   7   3       86.58       62.89     12.28 o 
   6   7   3        0.79       15.41     12.41 o 
   7   7   3       31.74       18.07     15.47 o 
   8   7   3        6.00        6.78     23.71 o 
 -12   8   3       12.25        6.36     26.76 o 
 -11   8   3        2.96        0.15     18.72 o 
 -10   8   3       31.84       38.91     19.02 o 
  -9   8   3       22.50        8.52     13.90 o 
  -8   8   3        8.46       32.02     11.03 o 
  -7   8   3       39.49       61.39     14.16 o 
  -6   8   3       46.98       61.88     12.49 o 
  -5   8   3        0.16        6.33      7.87 o 
  -4   8   3      429.51      455.57     16.11 o 
  -3   8   3      237.98      229.16     13.04 o 
  -2   8   3       23.76       15.67      6.71 o 
  -1   8   3       48.11       47.57      9.75 o 
   0   8   3       19.86       17.08      8.59 o 
   1   8   3       35.37       51.76     10.77 o 
   2   8   3      178.36      208.48     14.94 o 
   3   8   3       21.17       12.69      9.66 o 
   4   8   3        0.23        3.08     11.12 o 
   5   8   3      291.55      240.20     18.12 o 
   6   8   3        6.17       16.37     14.55 o 
   7   8   3        4.09        8.85     15.48 o 
 -12   9   3        1.26       14.72     30.44 o 
 -11   9   3        8.10        4.16     19.27 o 
 -10   9   3        2.69        9.69     18.43 o 
  -9   9   3        2.21       10.75     14.47 o 
  -8   9   3       56.00       66.32     15.23 o 
  -7   9   3      163.44      164.97     17.17 o 
  -6   9   3       26.23       52.21     10.97 o 
  -5   9   3      191.37      218.43     13.76 o 
  -4   9   3       45.40       51.82     10.30 o 
  -3   9   3      119.38      127.46     15.25 o 
  -2   9   3      220.50      266.89     14.00 o 
  -1   9   3      257.13      297.91     16.35 o 
   0   9   3       74.37       57.55     12.39 o 
   1   9   3        0.71        0.00      9.22 o 
   2   9   3       69.21       84.21     14.02 o 
   3   9   3       37.02       32.80     13.32 o 
   4   9   3       13.51       17.45     13.09 o 
   5   9   3        0.16        1.16     15.11 o 
   6   9   3        6.80        7.82     16.72 o 
   7   9   3        6.16       16.97     23.71 o 
 -11  10   3        1.80        1.05     19.05 o 
 -10  10   3       26.77       25.02     19.04 o 
  -9  10   3       44.88       75.93     16.24 o 
  -8  10   3        5.18        9.28     19.52 o 
  -7  10   3        2.36       20.31     13.87 o 
  -6  10   3       22.06       26.58     11.41 o 
  -5  10   3       14.28       14.46     10.19 o 
  -4  10   3       30.75       21.09     12.67 o 
  -3  10   3      129.56      109.96     17.14 o 
  -2  10   3        1.28        0.00     25.92 o 
  -1  10   3      180.83      186.52     14.79 o 
   0  10   3      189.48      238.50     16.54 o 
   1  10   3       67.60       40.35     13.16 o 
   2  10   3        0.06        4.86     12.73 o 
   3  10   3       19.97       20.61     14.89 o 
   4  10   3       14.20       35.80     17.43 o 
   5  10   3        1.40        2.68     15.14 o 
   6  10   3        0.14       16.25     17.76 o 
 -10  11   3        1.29       18.71     17.21 o 
  -9  11   3       23.31       28.93     18.65 o 
  -8  11   3        0.18        3.24     15.61 o 
  -7  11   3        6.95        5.38     14.50 o 
  -6  11   3        3.75        5.65     13.07 o 
  -5  11   3       23.47       24.52     16.97 o 
  -4  11   3        3.81        4.34     13.15 o 
  -3  11   3       91.01      125.43     17.94 o 
  -2  11   3      311.98      399.22     23.66 o 
  -1  11   3       73.84       73.57     18.45 o 
   0  11   3      242.29      246.41     18.78 o 
   1  11   3       22.07        1.93     12.83 o 
   2  11   3        7.37       13.27     15.06 o 
   3  11   3      107.74       98.24     19.47 o 
   4  11   3        1.66        8.73     16.54 o 
   5  11   3       36.21       45.41     21.37 o 
 -10  12   3        0.11       23.55     29.25 o 
  -9  12   3       46.58       89.61     22.24 o 
  -8  12   3       14.83       12.83     16.86 o 
  -7  12   3       20.17       21.67     22.70 o 
  -6  12   3       13.24        1.76     20.38 o 
  -5  12   3        7.24        2.73     14.71 o 
  -4  12   3       13.20        0.61     14.71 o 
  -3  12   3        5.47        8.43     14.62 o 
  -2  12   3       16.50        9.14     16.94 o 
  -1  12   3        6.29        1.59     16.03 o 
   0  12   3        5.65        8.25     16.30 o 
   1  12   3        4.43       23.28     16.59 o 
   2  12   3       34.86       43.88     18.88 o 
   3  12   3       27.99        0.05     17.48 o 
   4  12   3       12.07       11.65     27.24 o 
  -9  13   3       13.15        0.21     40.86 o 
  -8  13   3       35.75       13.01     21.93 o 
  -7  13   3        2.29       17.54     26.59 o 
  -6  13   3       19.49       39.82     24.94 o 
  -5  13   3       88.04      107.25     20.91 o 
  -4  13   3       14.48       28.37     20.03 o 
  -3  13   3       15.49        5.40     19.41 o 
  -2  13   3       13.39        9.82     17.03 o 
  -1  13   3        9.29        2.57     18.53 o 
   0  13   3        4.37        8.07     20.89 o 
   1  13   3        1.43       10.91     22.30 o 
   2  13   3        0.17        0.00     43.06 o 
  -6  14   3        1.31       46.96     52.06 o 
  -5  14   3       12.18        8.33     20.22 o 
  -4  14   3       12.03        3.65     18.69 o 
  -3  14   3        4.19        8.48     19.24 o 
  -2  14   3        2.40        9.67     22.16 o 
  -1  14   3        3.70        0.05     36.12 o 
   2 -15   4       55.62       61.84     40.22 o 
   3 -15   4       26.99       46.22     38.44 o 
  -1 -14   4        3.99        0.00     52.74 o 
   0 -14   4       35.00       55.50     24.43 o 
   1 -14   4      108.91       89.25     25.09 o 
   2 -14   4       10.08       23.71     20.43 o 
   3 -14   4       10.59       11.13     18.99 o 
   4 -14   4        6.33       20.97     25.87 o 
   5 -14   4        8.43       16.29     24.07 o 
   6 -14   4        0.32        6.70     26.39 o 
   7 -14   4        0.01       29.45     37.81 o 
  -3 -13   4       22.51       33.75     34.23 o 
  -2 -13   4        3.21       12.85     20.41 o 
  -1 -13   4        0.85        0.05     18.47 o 
   0 -13   4       65.79       73.37     23.15 o 
   1 -13   4        3.18       19.61     19.09 o 
   2 -13   4       14.49       19.77     17.52 o 
   3 -13   4       39.03       26.28     16.96 o 
   4 -13   4       76.36      107.60     21.80 o 
   5 -13   4       83.95      126.07     31.21 o 
   6 -13   4       11.71        0.00     20.26 o 
   7 -13   4        1.09        1.52     20.51 o 
   8 -13   4        1.45       25.34     21.30 o 
   9 -13   4       21.10       59.43     28.52 o 
  -4 -12   4       27.03       12.91     17.95 o 
  -3 -12   4       27.17       36.57     19.59 o 
  -2 -12   4       32.74       36.00     16.49 o 
  -1 -12   4       24.63       35.83     16.87 o 
   0 -12   4       20.84       20.63     18.36 o 
   1 -12   4       44.56       44.66     17.50 o 
   2 -12   4      462.26      443.46     27.22 o 
   3 -12   4        0.19        0.34     14.11 o 
   4 -12   4       23.80       18.61     15.54 o 
   5 -12   4      124.29      147.48     35.10 o 
   6 -12   4        0.88       10.15     17.81 o 
   7 -12   4        2.62       23.50     17.45 o 
   8 -12   4       35.35       62.51     19.07 o 
   9 -12   4       36.30       46.49     21.65 o 
  10 -12   4       26.59       51.20     25.45 o 
  -5 -11   4        6.82       28.43     21.74 o 
  -4 -11   4        0.86        3.97     18.50 o 
  -3 -11   4       46.54       56.77     18.58 o 
  -2 -11   4        7.33       11.58     14.55 o 
  -1 -11   4       83.25       58.85     19.90 o 
   0 -11   4       59.08       75.94     14.90 o 
   1 -11   4      283.93      326.98     22.23 o 
   2 -11   4      264.39      245.16     20.64 o 
   3 -11   4       13.45       13.66     14.48 o 
   4 -11   4       18.66        6.08     13.60 o 
   5 -11   4       22.75       29.98     15.41 o 
   6 -11   4       55.99       74.06     17.22 o 
   7 -11   4        0.28       18.45     14.35 o 
   8 -11   4       12.47       11.29     13.68 o 
   9 -11   4       12.18       19.09     35.18 o 
  10 -11   4        7.51        5.88     17.52 o 
  -6 -10   4       40.62       24.63     20.59 o 
  -5 -10   4       81.13       80.89     20.00 o 
  -4 -10   4      159.44      204.82     19.28 o 
  -3 -10   4      111.77      119.77     17.89 o 
  -2 -10   4      106.65       72.81     14.14 o 
  -1 -10   4     1564.79     1603.91     38.75 o 
   0 -10   4       20.08       19.64     11.96 o 
   1 -10   4      633.47      637.77     21.40 o 
   2 -10   4     1857.07     1985.44     55.87 o 
   3 -10   4      564.42      569.93     24.25 o 
   4 -10   4        6.27       14.81     10.39 o 
   5 -10   4       92.52       79.56     14.38 o 
   6 -10   4      170.84      123.01     16.18 o 
   7 -10   4      111.07       82.40     13.97 o 
   8 -10   4       90.64       85.46     18.09 o 
   9 -10   4        2.46        9.72     13.01 o 
  10 -10   4        2.72        4.47     15.66 o 
  11 -10   4       49.09       53.97     52.77 o 
  -7  -9   4        2.92       35.78     21.16 o 
  -6  -9   4        5.91       10.17     15.94 o 
  -5  -9   4       81.93      113.94     17.70 o 
  -4  -9   4        0.67        5.89     13.49 o 
  -3  -9   4       74.60       97.49     14.81 o 
  -2  -9   4      126.49      118.06     14.33 o 
  -1  -9   4      329.71      368.26     15.64 o 
   0  -9   4        0.01        0.21      8.11 o 
   1  -9   4      533.61      548.42     18.46 o 
   2  -9   4       21.88       37.20      9.41 o 
   3  -9   4       41.28       34.17      9.52 o 
   4  -9   4      310.47      304.97     17.15 o 
   5  -9   4        7.75        0.47      7.60 o 
   6  -9   4        0.02       11.29     10.70 o 
   7  -9   4        3.88       11.81     11.14 o 
   8  -9   4        5.89        5.22     12.28 o 
   9  -9   4        5.04        0.98     13.06 o 
  10  -9   4        1.54        2.18     16.77 o 
  11  -9   4       17.01       55.22     52.92 o 
  12  -9   4        8.50       14.09     33.39 o 
  -8  -8   4        2.56        9.66     19.15 o 
  -7  -8   4        1.37       11.51     17.64 o 
  -6  -8   4        0.43        2.52     14.32 o 
  -5  -8   4      120.65      105.28     15.54 o 
  -4  -8   4       74.09       63.75     13.91 o 
  -3  -8   4      199.35      185.28     14.97 o 
  -2  -8   4      321.55      320.81     15.60 o 
  -1  -8   4      466.61      452.03     25.63 o 
   0  -8   4      186.06      176.80     11.86 o 
   1  -8   4       29.84       10.92      6.20 o 
   2  -8   4      783.50      738.87     16.97 o 
   3  -8   4       22.85       28.64      8.08 o 
   4  -8   4      175.09      154.09     10.42 o 
   5  -8   4      435.20      459.85     15.93 o 
   6  -8   4       10.98        3.20      8.41 o 
   7  -8   4      294.26      320.11     18.24 o 
   8  -8   4       35.53       43.57     12.75 o 
   9  -8   4      369.26      360.64     21.07 o 
  10  -8   4      208.04      168.71     18.21 o 
  11  -8   4        0.11       11.68     19.88 o 
  12  -8   4        2.76       15.77     31.86 o 
  -9  -7   4       36.40       47.00     32.26 o 
  -8  -7   4       38.08       46.00     25.02 o 
  -7  -7   4      225.17      270.97     47.66 o 
  -6  -7   4      201.96      189.92     18.20 o 
  -5  -7   4       46.37       28.08     12.20 o 
  -4  -7   4       63.26       56.95     11.65 o 
  -3  -7   4       16.90       24.07      9.97 o 
  -2  -7   4      522.22      430.52     18.37 o 
  -1  -7   4      411.92      428.74     15.44 o 
   0  -7   4      858.22      947.02     17.90 o 
   1  -7   4     1355.69     1470.35     27.17 o 
   2  -7   4       29.38       39.51      6.35 o 
   3  -7   4       23.26       24.72      6.10 o 
   4  -7   4      241.86      250.22     11.32 o 
   5  -7   4      209.11      276.98     11.39 o 
   6  -7   4        0.25        9.18      8.58 o 
   7  -7   4       25.13       29.13     11.37 o 
   8  -7   4       11.70        6.66      8.85 o 
   9  -7   4        0.29        2.21     10.86 o 
  10  -7   4        7.90        0.00     15.24 o 
  11  -7   4       39.31       61.56     25.58 o 
  12  -7   4       11.89       18.61     25.32 o 
 -10  -6   4        0.04        0.21     32.34 o 
  -9  -6   4       12.62       22.41     19.99 o 
  -8  -6   4       41.91       20.75     16.35 o 
  -7  -6   4       55.47       21.06     15.28 o 
  -6  -6   4      300.51      256.96     16.20 o 
  -5  -6   4        0.20        6.07      8.96 o 
  -4  -6   4        0.15        2.59      9.52 o 
  -3  -6   4      503.24      430.11     15.67 o 
  -2  -6   4       50.39       41.40      5.86 o 
  -1  -6   4       94.58      140.34      6.72 o 
   0  -6   4       33.84       24.21      5.25 o 
   1  -6   4     1533.59     1606.82     25.69 o 
   2  -6   4      176.86      177.27      6.34 o 
   3  -6   4      390.03      467.30      9.48 o 
   4  -6   4       32.64       29.55      4.79 o 
   5  -6   4      155.01      181.75      8.40 o 
   6  -6   4       22.12       19.94     13.77 o 
   7  -6   4      104.15      114.93     12.48 o 
   8  -6   4        2.37        5.28      8.96 o 
   9  -6   4       25.20       32.30     12.92 o 
  10  -6   4       32.45       46.12     13.59 o 
  11  -6   4        7.92        2.51     20.65 o 
  12  -6   4        3.63        0.32     35.44 o 
 -10  -5   4        2.16       27.70     27.05 o 
  -9  -5   4        9.57       33.18     17.64 o 
  -8  -5   4       52.38       50.60     16.34 o 
  -7  -5   4      416.70      501.46     23.10 o 
  -6  -5   4       36.25       25.49     10.63 o 
  -5  -5   4       43.84       25.55      9.22 o 
  -4  -5   4       10.27        7.57      7.62 o 
  -3  -5   4      125.13      118.77      6.97 o 
  -2  -5   4     1355.42     1410.64     25.13 o 
  -1  -5   4        8.53        6.05      3.63 o 
   0  -5   4      373.77      361.27      8.36 o 
   1  -5   4      357.61      339.08      8.19 o 
   2  -5   4      173.83      176.97      9.42 o 
   3  -5   4     2676.50     2731.18     41.88 o 
   4  -5   4      164.10      158.63      5.33 o 
   5  -5   4       42.79       42.47      4.48 o 
   6  -5   4       37.20       36.50      8.27 o 
   7  -5   4     1401.77     1330.30     46.19 o 
   8  -5   4       21.60       18.10     10.81 o 
   9  -5   4       63.08       57.11     14.04 o 
  10  -5   4        5.73       11.83     12.06 o 
  11  -5   4        1.37       34.18     34.62 o 
  12  -5   4        2.97        1.52     37.96 o 
 -11  -4   4        0.59        0.26     23.33 o 
 -10  -4   4        0.01       28.67     23.05 o 
  -9  -4   4        0.28        7.68     21.93 o 
  -8  -4   4      666.95      653.40     26.39 o 
  -7  -4   4        8.45       25.11     11.78 o 
  -6  -4   4      670.40      613.52     19.01 o 
  -5  -4   4       15.48        9.60      5.58 o 
  -4  -4   4      166.94      155.36      7.41 o 
  -3  -4   4       95.81       94.56      5.74 o 
  -2  -4   4       37.85       37.65      3.80 o 
  -1  -4   4     1138.23     1160.96     17.38 o 
   0  -4   4      327.18      319.53      7.19 o 
   1  -4   4     3317.17     3440.05     47.12 o 
   2  -4   4     1268.48     1413.30     26.39 o 
   3  -4   4        1.50        1.79      3.07 o 
   4  -4   4       80.26       84.17      4.88 o 
   5  -4   4      313.43      325.11      7.81 o 
   6  -4   4      723.30      716.08     17.75 o 
   7  -4   4       72.92       61.96     10.54 o 
   8  -4   4       33.68       34.96     10.67 o 
   9  -4   4       16.44       39.51     11.37 o 
  10  -4   4        4.02        0.00     12.26 o 
  11  -4   4        0.53        1.00     27.55 o 
  12  -4   4        0.15        0.74     31.60 o 
 -11  -3   4       64.38       58.17     26.00 o 
 -10  -3   4        1.66        0.26     18.49 o 
  -9  -3   4      163.63      176.83     59.00 o 
  -8  -3   4      148.35      231.84     18.19 o 
  -7  -3   4        0.65        3.70      8.09 o 
  -6  -3   4        0.45       34.55      7.51 o 
  -5  -3   4      145.55      149.12      8.04 o 
  -4  -3   4        9.81       11.89      4.60 o 
  -3  -3   4      903.99      899.82     14.75 o 
  -2  -3   4     1336.69     1421.23     23.04 o 
  -1  -3   4     1270.63     1573.79     23.44 o 
   0  -3   4     4680.13     4764.71     64.64 o 
   1  -3   4     1179.35     1235.18     20.08 o 
   2  -3   4       39.57       36.88      4.29 o 
   3  -3   4      161.27      171.29      6.86 o 
   4  -3   4     1762.63     1629.14     30.58 o 
   5  -3   4      230.29      226.05      8.23 o 
   6  -3   4       53.14       33.72      8.34 o 
   7  -3   4       21.43       28.72      7.14 o 
   8  -3   4      132.53      105.17     12.32 o 
   9  -3   4       63.12       36.79     10.08 o 
  10  -3   4       86.20       74.58     20.18 o 
  11  -3   4        8.18        0.11     28.60 o 
  12  -3   4       24.97        0.11     33.49 o 
 -12  -2   4        0.60        0.95     28.50 o 
 -11  -2   4       17.93       27.13     27.24 o 
 -10  -2   4        0.05       30.15     41.14 o 
  -9  -2   4       21.38       23.77     13.52 o 
  -8  -2   4        0.03        8.02      9.41 o 
  -7  -2   4        0.37        6.07      6.92 o 
  -6  -2   4       25.58       18.66      6.25 o 
  -5  -2   4      183.15      165.78      9.34 o 
  -4  -2   4      274.05      268.22      7.94 o 
  -3  -2   4     1243.90     1073.20     19.84 o 
  -2  -2   4      364.39      394.08      8.92 o 
  -1  -2   4     1183.88     1204.42     17.01 o 
   0  -2   4     1464.73     1408.78     27.95 o 
   1  -2   4     1137.67     1305.38     26.14 o 
   2  -2   4     1953.30     1992.66     34.54 o 
   3  -2   4       73.84       88.68      6.47 o 
   4  -2   4      131.15      163.30      7.45 o 
   5  -2   4     1065.84     1073.83     17.69 o 
   6  -2   4        2.18       12.17      8.26 o 
   7  -2   4      711.70      711.16     18.00 o 
   8  -2   4        8.18        9.53      7.87 o 
   9  -2   4        4.83        4.37     10.20 o 
  10  -2   4        0.03        0.05     14.88 o 
  11  -2   4       28.19       59.79     33.28 o 
  12  -2   4        0.05        0.16     40.75 o 
 -12  -1   4        6.07       74.09     31.92 o 
 -11  -1   4       10.15       21.98     29.18 o 
 -10  -1   4       20.18        4.72     16.72 o 
  -9  -1   4       24.69       29.96     11.70 o 
  -8  -1   4      126.28      118.40     11.46 o 
  -7  -1   4       44.73       55.62      7.49 o 
  -6  -1   4      547.47      552.95     14.17 o 
  -5  -1   4      136.12      171.05      9.14 o 
  -4  -1   4       46.40       47.68      5.12 o 
  -3  -1   4      357.41      284.91      8.05 o 
  -2  -1   4     1747.57     1708.98     21.95 o 
  -1  -1   4      457.86      417.53     10.89 o 
   0  -1   4      852.17      739.94     29.69 o 
   1  -1   4    10568.26     9473.03    207.07 o 
   2  -1   4    20870.27    19524.72    339.61 o 
   3  -1   4     2396.77     2447.26     38.36 o 
   4  -1   4       45.78       38.08      4.48 o 
   5  -1   4      822.77      905.65     19.39 o 
   6  -1   4      163.19      157.05      8.17 o 
   7  -1   4      162.61      206.78     10.67 o 
   8  -1   4      142.12      126.05     10.65 o 
   9  -1   4        2.19       11.46     11.18 o 
  10  -1   4        1.30       13.24     17.96 o 
  11  -1   4       45.70       28.81     31.29 o 
 -12   0   4        2.09       10.94     26.34 o 
 -11   0   4        0.24       11.88     22.87 o 
 -10   0   4        0.03        2.63     22.29 o 
  -9   0   4      131.07      137.61     15.19 o 
  -8   0   4       35.32       28.80      9.43 o 
  -7   0   4       10.13       17.75      5.53 o 
  -6   0   4       73.63       63.85      6.40 o 
  -5   0   4     2128.07     1996.27     32.71 o 
  -4   0   4      267.88      185.08      9.39 o 
  -3   0   4      566.85      588.55     11.94 o 
  -2   0   4       23.86       13.42      3.53 o 
  -1   0   4     2566.92     2618.26     67.61 o 
   0   0   4      173.01      124.68     27.36 o 
   1   0   4      261.23      153.82     24.61 o 
   2   0   4     1022.11      883.14     17.98 o 
   3   0   4      108.89       87.44      4.33 o 
   4   0   4      297.76      310.54     22.73 o 
   5   0   4        4.62        8.80      5.33 o 
   6   0   4      148.12      186.69      8.94 o 
   7   0   4        2.78        7.51      6.43 o 
   8   0   4      181.04      180.86     12.23 o 
   9   0   4       51.74       52.79     11.44 o 
  10   0   4       35.20       38.68     27.18 o 
 -12   1   4        9.67       15.24     21.59 o 
 -11   1   4       24.71       17.97     16.40 o 
 -10   1   4       12.42        7.70     13.19 o 
  -9   1   4       59.36       47.55     15.25 o 
  -8   1   4       36.82       25.34      7.53 o 
  -7   1   4        0.22       21.71      6.19 o 
  -6   1   4      922.92      877.02     18.31 o 
  -5   1   4      334.95      447.05      8.44 o 
  -4   1   4      858.12      600.89      9.35 o 
  -3   1   4     1234.30     1269.49     15.69 o 
  -2   1   4    11055.95    10732.58    152.77 o 
  -1   1   4    37143.21    34107.68    639.44 o 
   0   1   4      692.74      746.04     16.93 o 
   1   1   4      818.70      879.11     40.30 o 
   2   1   4     9789.12     9379.91    122.85 o 
   3   1   4      166.34      176.01     22.07 o 
   4   1   4     1376.89     1384.68     27.82 o 
   5   1   4     1688.54     1716.48     26.85 o 
   6   1   4       90.05       60.82      7.02 o 
   7   1   4      678.54      709.25     20.24 o 
   8   1   4      272.95      234.81     13.37 o 
   9   1   4       71.26       96.48     14.39 o 
  10   1   4        7.87       25.37     20.01 o 
 -12   2   4       94.40      111.83     25.73 o 
 -11   2   4        9.46       18.56     13.88 o 
 -10   2   4        2.35        0.26     12.46 o 
  -9   2   4       50.59       60.21     14.86 o 
  -8   2   4       87.20       83.32      8.46 o 
  -7   2   4       16.05       15.91      5.60 o 
  -6   2   4       15.16        8.22      4.05 o 
  -5   2   4      107.42       78.15      5.48 o 
  -4   2   4     1303.45     1319.56     16.91 o 
  -3   2   4      443.21      407.67      9.53 o 
  -2   2   4       13.96       14.33      3.56 o 
  -1   2   4     4780.64     4612.58     99.57 o 
   0   2   4     1612.45     1350.79      9.08 o 
   1   2   4        6.37        7.53      5.19 o 
   2   2   4      663.73      798.97     11.74 o 
   3   2   4       52.99       67.83      5.45 o 
   4   2   4      142.94      161.58      8.18 o 
   5   2   4      128.28      148.03      7.54 o 
   6   2   4       47.50       93.28      8.09 o 
   7   2   4      249.76      235.63     12.08 o 
   8   2   4       73.46       77.54     15.81 o 
   9   2   4        6.59       12.01     16.47 o 
  10   2   4        2.31        5.24     17.66 o 
  11   2   4        7.27        1.00     30.29 o 
 -13   3   4       26.79       26.35     21.51 o 
 -12   3   4       91.43       76.66     25.09 o 
 -11   3   4        2.21        9.93     16.48 o 
 -10   3   4       43.59       55.91     15.30 o 
  -9   3   4        8.02       21.36     12.99 o 
  -8   3   4       44.18       55.49      8.42 o 
  -7   3   4        7.51       16.22      5.76 o 
  -6   3   4      609.93      577.07     12.48 o 
  -5   3   4      888.46      851.82     16.62 o 
  -4   3   4      899.01      934.08     14.41 o 
  -3   3   4     5475.46     5415.50     88.76 o 
  -2   3   4      168.48      191.29      5.02 o 
  -1   3   4      267.98      258.12      9.39 o 
   0   3   4      208.40      227.49      9.02 o 
   1   3   4     1574.49     1881.00     31.61 o 
   2   3   4       28.05       31.72      3.55 o 
   3   3   4       68.14       71.66      6.76 o 
   4   3   4     1462.47     1522.81     25.54 o 
   5   3   4        5.22        8.95      5.78 o 
   6   3   4      294.98      306.15     14.19 o 
   7   3   4       36.00       13.48      8.95 o 
   8   3   4       29.77       37.95     22.89 o 
   9   3   4       52.10       58.05     19.31 o 
  10   3   4       96.59      146.44     41.96 o 
  11   3   4       36.24       63.83     43.43 o 
 -13   4   4        1.20        6.78     28.76 o 
 -12   4   4       17.56       22.97     21.47 o 
 -11   4   4       22.28       32.14     19.34 o 
 -10   4   4        3.01       22.76     20.82 o 
  -9   4   4       70.11       56.15     16.95 o 
  -8   4   4      191.76      180.48     14.50 o 
  -7   4   4      343.82      388.04     12.35 o 
  -6   4   4       27.06       28.78      5.69 o 
  -5   4   4       13.52       13.94      3.67 o 
  -4   4   4       34.93       34.79      5.24 o 
  -3   4   4     1779.53     1874.18     29.67 o 
  -2   4   4      533.90      623.57     12.26 o 
  -1   4   4       17.28        6.13      3.76 o 
   0   4   4        3.21        3.03      4.37 o 
   1   4   4      461.03      558.51     11.07 o 
   2   4   4      296.35      355.34     10.12 o 
   3   4   4     1366.47     1276.40     21.37 o 
   4   4   4      100.89       99.78      8.73 o 
   5   4   4       25.69       39.60      8.79 o 
   6   4   4      177.37      200.93     15.07 o 
   7   4   4        4.74        9.71     10.75 o 
   8   4   4       29.12       16.22     14.05 o 
   9   4   4       12.58       20.86     23.69 o 
  10   4   4       48.92       73.09     42.85 o 
 -13   5   4       13.25       15.04     25.61 o 
 -12   5   4        6.95       20.66     22.34 o 
 -11   5   4        0.08        9.98     17.60 o 
 -10   5   4       27.70       23.80     21.72 o 
  -9   5   4       83.45       90.55     18.37 o 
  -8   5   4        0.79        4.81      9.28 o 
  -7   5   4       10.24       11.30      7.10 o 
  -6   5   4      145.30      153.74      8.93 o 
  -5   5   4       65.82       55.96      8.12 o 
  -4   5   4        7.55        7.38      3.84 o 
  -3   5   4     2378.48     2703.44     42.68 o 
  -2   5   4     1473.79     1625.28     29.53 o 
  -1   5   4     2319.93     2373.53     38.20 o 
   0   5   4     2638.67     3095.97     52.87 o 
   1   5   4      404.50      412.68      9.57 o 
   2   5   4      325.51      319.32     13.30 o 
   3   5   4      795.23      789.83     19.67 o 
   4   5   4      360.21      305.44     14.44 o 
   5   5   4       29.21       30.77      9.87 o 
   6   5   4      142.93      156.39     13.25 o 
   7   5   4        4.35       10.93     10.84 o 
   8   5   4        0.29        0.05     16.84 o 
   9   5   4       10.42       11.28     23.37 o 
  10   5   4        6.46       49.53     40.86 o 
 -12   6   4        2.28        5.99     20.64 o 
 -11   6   4       73.16       87.41     23.40 o 
 -10   6   4        2.72        0.21     14.63 o 
  -9   6   4       10.47       13.76     11.19 o 
  -8   6   4      167.75      173.93     14.80 o 
  -7   6   4       23.01       26.86      7.17 o 
  -6   6   4        7.24       18.49      7.00 o 
  -5   6   4       10.58       11.96      6.30 o 
  -4   6   4      279.89      301.19      9.27 o 
  -3   6   4       88.59       83.57      6.69 o 
  -2   6   4       27.63       20.26      5.61 o 
  -1   6   4       92.25       94.60      7.01 o 
   0   6   4      239.71      224.03      8.12 o 
   1   6   4      212.77      220.69     10.84 o 
   2   6   4       37.00       44.38      8.32 o 
   3   6   4      766.28      832.18     25.20 o 
   4   6   4        1.13        2.95      8.55 o 
   5   6   4        0.31       31.16     10.81 o 
   6   6   4      193.13      182.29     15.58 o 
   7   6   4       10.75        6.75     13.00 o 
   8   6   4        8.09       11.47     21.36 o 
   9   6   4       10.95        0.63     29.08 o 
 -12   7   4       15.99       29.75     27.39 o 
 -11   7   4       17.31       11.50     19.30 o 
 -10   7   4        1.76        1.87     17.05 o 
  -9   7   4       31.50        5.38     15.00 o 
  -8   7   4        9.34        0.07     10.57 o 
  -7   7   4       75.95       54.76      8.90 o 
  -6   7   4        3.77        7.21      7.59 o 
  -5   7   4      256.21      248.21     12.15 o 
  -4   7   4        9.63       12.27      6.82 o 
  -3   7   4      155.32      160.36      8.04 o 
  -2   7   4        0.56        3.34      5.31 o 
  -1   7   4      403.29      416.75     12.42 o 
   0   7   4      308.11      284.81     12.79 o 
   1   7   4        4.24        3.35      7.47 o 
   2   7   4      103.12       74.54     10.40 o 
   3   7   4       88.27      129.20     13.17 o 
   4   7   4       26.42       34.59     12.30 o 
   5   7   4        0.06       13.03     11.87 o 
   6   7   4       17.32       35.20     13.70 o 
   7   7   4        2.62       20.29     14.69 o 
   8   7   4        5.35       21.75     25.71 o 
 -12   8   4        0.95        0.11     25.87 o 
 -11   8   4        0.02       30.76     22.14 o 
 -10   8   4        1.63       17.93     18.90 o 
  -9   8   4       46.07       48.33     14.90 o 
  -8   8   4        2.91        8.62     10.42 o 
  -7   8   4       34.66       78.44     10.31 o 
  -6   8   4       34.75       13.90      8.06 o 
  -5   8   4       21.23       12.45      8.85 o 
  -4   8   4        6.87        5.58      8.77 o 
  -3   8   4      161.44      177.57     11.93 o 
  -2   8   4      200.00      238.42     10.47 o 
  -1   8   4        3.16        6.83      8.22 o 
   0   8   4       14.65       20.68      9.15 o 
   1   8   4        4.14        7.72      9.59 o 
   2   8   4       80.25       98.01     12.79 o 
   3   8   4       90.67       97.64     12.23 o 
   4   8   4       40.66       47.65     15.26 o 
   5   8   4      348.59      391.76     21.63 o 
   6   8   4       15.25        0.89     13.94 o 
   7   8   4       27.57       37.01     23.41 o 
   8   8   4       57.03      131.40     59.00 o 
 -11   9   4        3.40       22.97     28.60 o 
 -10   9   4        0.84        1.47     16.50 o 
  -9   9   4       12.49       14.38     17.30 o 
  -8   9   4        5.51        5.04     14.00 o 
  -7   9   4      168.18      168.93     16.81 o 
  -6   9   4        0.00        4.35      9.10 o 
  -5   9   4      155.10      121.87     12.40 o 
  -4   9   4       33.69       55.59     12.42 o 
  -3   9   4      258.31      239.41     16.85 o 
  -2   9   4       13.96        5.08     11.00 o 
  -1   9   4      487.54      441.46     17.70 o 
   0   9   4        0.01        0.40      9.59 o 
   1   9   4       29.17       40.12     18.73 o 
   2   9   4      218.96      194.09     16.93 o 
   3   9   4       33.07       43.04     14.15 o 
   4   9   4        2.34       11.94     11.68 o 
   5   9   4        0.52        0.05     12.52 o 
   6   9   4        2.51       16.76     16.88 o 
   7   9   4        0.01       17.25     30.07 o 
 -11  10   4       17.62        1.58     24.87 o 
 -10  10   4        9.81        2.10     19.05 o 
  -9  10   4       60.46       48.24     14.89 o 
  -8  10   4       18.83       11.24     13.84 o 
  -7  10   4       52.53       59.55     16.26 o 
  -6  10   4       37.89       49.23     11.93 o 
  -5  10   4       30.72       17.93     10.73 o 
  -4  10   4      312.24      336.29     19.77 o 
  -3  10   4       38.77       32.15     12.48 o 
  -2  10   4       26.82       31.55     18.60 o 
  -1  10   4      119.17      126.45     14.70 o 
   0  10   4       13.86        8.00     11.26 o 
   1  10   4       38.73       43.46     14.12 o 
   2  10   4       44.02       57.57     14.96 o 
   3  10   4        0.59        7.43     12.99 o 
   4  10   4        0.07        0.16     13.07 o 
   5  10   4        3.44       10.98     16.77 o 
   6  10   4       34.93       62.90     21.45 o 
 -10  11   4       21.07        9.45     21.15 o 
  -9  11   4       25.47       31.81     17.90 o 
  -8  11   4       18.13       28.51     17.25 o 
  -7  11   4       56.48       49.57     16.72 o 
  -6  11   4      328.96      375.86     22.58 o 
  -5  11   4       27.85       31.86     14.77 o 
  -4  11   4       35.85       36.31     14.46 o 
  -3  11   4       10.85        5.01     12.85 o 
  -2  11   4        0.83        3.11     15.26 o 
  -1  11   4       59.94       28.16     16.42 o 
   0  11   4       78.93       71.49     16.13 o 
   1  11   4        3.63       23.35     14.72 o 
   2  11   4       15.28       12.87     14.79 o 
   3  11   4        5.56       11.99     16.83 o 
   4  11   4        5.18        9.16     16.98 o 
   5  11   4       13.01       31.45     24.70 o 
  -9  12   4        2.45        3.92     18.66 o 
  -8  12   4        1.64        5.91     16.35 o 
  -7  12   4       78.95       92.99     23.99 o 
  -6  12   4        6.05        1.44     17.46 o 
  -5  12   4        1.29       22.41     15.91 o 
  -4  12   4       70.58       90.47     19.12 o 
  -3  12   4        3.47        5.58     15.68 o 
  -2  12   4       44.19       32.93     17.29 o 
  -1  12   4        1.28        2.63     16.84 o 
   0  12   4       82.80       81.27     22.38 o 
   1  12   4       76.50       79.32     21.93 o 
   2  12   4        1.67        3.60     16.15 o 
   3  12   4       26.42       25.81     21.15 o 
   4  12   4       12.57       34.79     29.70 o 
  -9  13   4        0.00       15.46     45.06 o 
  -8  13   4        5.28       22.40     40.22 o 
  -7  13   4       14.01        4.15     22.16 o 
  -6  13   4       18.69       15.53     24.95 o 
  -5  13   4       21.24       25.28     18.19 o 
  -4  13   4       89.74      168.40     22.62 o 
  -3  13   4      110.79      135.85     23.82 o 
  -2  13   4       16.42       23.72     18.68 o 
  -1  13   4        1.28        0.11     18.32 o 
   0  13   4        1.01       14.62     19.61 o 
   1  13   4       22.07       29.78     23.99 o 
   2  13   4       10.05        0.05     41.49 o 
  -5  14   4        1.21        0.53     24.73 o 
  -4  14   4        1.72        0.11     20.95 o 
  -3  14   4        3.52       23.53     23.90 o 
  -2  14   4        5.67       16.95     23.85 o 
   2 -15   5        6.19       36.75     38.75 o 
   3 -15   5        7.40        8.73     41.17 o 
  -1 -14   5       67.41       81.29     48.01 o 
   0 -14   5        7.51        1.71     21.58 o 
   1 -14   5       10.95       14.64     23.12 o 
   2 -14   5       81.37       99.22     23.72 o 
   3 -14   5        9.83       30.11     21.37 o 
   4 -14   5       30.86       95.22     28.97 o 
   5 -14   5       10.29        0.91     23.64 o 
   6 -14   5       26.54       39.52     33.73 o 
   7 -14   5        8.43        0.11     27.08 o 
   8 -14   5       25.85       40.12     41.85 o 
  -3 -13   5        0.95        1.21     28.64 o 
  -2 -13   5        1.70       19.55     19.55 o 
  -1 -13   5        6.03       18.26     19.94 o 
   0 -13   5        1.53        7.81     19.02 o 
   1 -13   5        2.14        4.00     18.48 o 
   2 -13   5       14.13       18.07     19.59 o 
   3 -13   5       66.24       58.68     26.68 o 
   4 -13   5       58.29       63.23     25.97 o 
   5 -13   5       15.74        5.48     18.98 o 
   6 -13   5       29.17       15.20     20.31 o 
   7 -13   5       17.26       20.57     22.07 o 
   8 -13   5        0.62       26.28     24.60 o 
   9 -13   5       10.40       30.03     36.31 o 
  -4 -12   5       22.20       25.46     20.79 o 
  -3 -12   5       15.92       35.03     17.02 o 
  -2 -12   5       34.60       63.90     18.22 o 
  -1 -12   5        0.00        2.59     16.08 o 
   0 -12   5       84.75       65.02     20.09 o 
   1 -12   5       10.61        1.57     15.38 o 
   2 -12   5       91.77       76.41     18.34 o 
   3 -12   5        4.30       12.60     15.26 o 
   4 -12   5      145.16      139.88     19.76 o 
   5 -12   5       64.90       85.19     22.79 o 
   6 -12   5        0.09        0.00     15.38 o 
   7 -12   5        6.99       16.36     15.09 o 
   8 -12   5       11.97       14.72     14.92 o 
   9 -12   5       17.53       33.00     25.12 o 
  10 -12   5       13.52       16.88     27.08 o 
  -5 -11   5      177.93      178.46     27.92 o 
  -4 -11   5       60.63       43.37     19.05 o 
  -3 -11   5       57.40       83.65     32.74 o 
  -2 -11   5      167.98      183.67     17.98 o 
  -1 -11   5       12.68       32.15     14.13 o 
   0 -11   5        8.81       23.56     13.09 o 
   1 -11   5       77.18       99.81     18.43 o 
   2 -11   5        0.20       10.57     16.89 o 
   3 -11   5       55.69       37.15     14.59 o 
   4 -11   5      326.29      322.94     20.83 o 
   5 -11   5      136.11      101.00     18.64 o 
   6 -11   5       46.97       34.64     16.49 o 
   7 -11   5       18.93       29.01     15.44 o 
   8 -11   5        2.27        3.33     13.48 o 
   9 -11   5        1.75        5.67     15.35 o 
  10 -11   5       38.52       18.18     19.10 o 
  -6 -10   5       14.15       34.42     22.68 o 
  -5 -10   5        6.98       33.57     19.46 o 
  -4 -10   5       52.60       60.84     16.94 o 
  -3 -10   5       56.78       77.16     16.70 o 
  -2 -10   5      123.54      175.64     16.48 o 
  -1 -10   5      553.28      542.79     20.85 o 
   0 -10   5      252.93      205.05     15.61 o 
   1 -10   5        4.15       13.50     10.59 o 
   2 -10   5       21.32       27.28     14.14 o 
   3 -10   5      332.85      385.91     33.59 o 
   4 -10   5        0.52        1.13      8.53 o 
   5 -10   5      110.24      115.04     15.67 o 
   6 -10   5       23.80        8.00     12.08 o 
   7 -10   5      190.35      235.27     17.25 o 
   8 -10   5       44.31       48.88     15.20 o 
   9 -10   5        2.24        0.50     12.25 o 
  10 -10   5       71.36       89.62     19.47 o 
  11 -10   5      126.76      176.99     45.27 o 
  -7  -9   5       86.92       53.39     25.65 o 
  -6  -9   5      171.74      119.76     24.80 o 
  -5  -9   5      153.63      147.82     21.56 o 
  -4  -9   5      112.22      105.47     16.12 o 
  -3  -9   5      569.86      516.51     22.06 o 
  -2  -9   5      288.18      265.40     16.28 o 
  -1  -9   5     1513.09     1481.99     32.16 o 
   0  -9   5     2185.16     2057.40     43.77 o 
   1  -9   5     3394.56     3325.91     66.09 o 
   2  -9   5     1161.80     1130.23     24.02 o 
   3  -9   5      507.62      483.60     17.11 o 
   4  -9   5     1566.13     1554.92     33.12 o 
   5  -9   5        0.22        4.16     10.14 o 
   6  -9   5       54.77       65.02     14.14 o 
   7  -9   5      207.50      227.98     18.79 o 
   8  -9   5      177.54      197.14     17.14 o 
   9  -9   5      105.80       92.04     16.26 o 
  10  -9   5      114.23      136.27     17.37 o 
  11  -9   5       16.10       46.79     26.91 o 
  12  -9   5        3.20       45.69     39.28 o 
  -8  -8   5       46.65       78.20     22.36 o 
  -7  -8   5       19.19       51.80     22.60 o 
  -6  -8   5        0.01        6.18     14.21 o 
  -5  -8   5      221.11      216.38     18.16 o 
  -4  -8   5      569.31      571.03     21.71 o 
  -3  -8   5      209.20      200.02     14.89 o 
  -2  -8   5      440.92      476.15     18.42 o 
  -1  -8   5      112.70      108.80     11.59 o 
   0  -8   5       42.84       26.19      8.14 o 
   1  -8   5      174.08      200.36      9.87 o 
   2  -8   5       59.26       48.84      7.46 o 
   3  -8   5      222.26      264.02     12.45 o 
   4  -8   5       39.68       28.10      8.35 o 
   5  -8   5       32.70       49.56      8.71 o 
   6  -8   5        1.18        3.40      7.85 o 
   7  -8   5       43.01       71.24     14.51 o 
   8  -8   5       27.06       21.18     12.07 o 
   9  -8   5        2.07        1.20     11.39 o 
  10  -8   5        0.46        4.65     12.48 o 
  11  -8   5        1.66       12.51     34.44 o 
  12  -8   5        9.76        2.16     35.86 o 
  -9  -7   5        3.51        0.00     19.68 o 
  -8  -7   5       12.76       24.96     18.66 o 
  -7  -7   5       21.72       33.76     19.40 o 
  -6  -7   5        6.60       17.77     13.21 o 
  -5  -7   5       57.97       79.59     15.46 o 
  -4  -7   5       68.34       55.68     10.98 o 
  -3  -7   5       25.08       29.22      9.56 o 
  -2  -7   5       20.69       14.94      7.85 o 
  -1  -7   5       13.48       10.12      7.93 o 
   0  -7   5      152.20      157.83      8.45 o 
   1  -7   5      775.49      864.19     18.14 o 
   2  -7   5       22.64       19.34      5.17 o 
   3  -7   5      552.18      582.51     12.38 o 
   4  -7   5      250.19      305.64     11.64 o 
   5  -7   5      701.49      699.54     20.59 o 
   6  -7   5       10.48       20.99     12.07 o 
   7  -7   5      104.50      100.12     13.32 o 
   8  -7   5      146.81      129.89     19.88 o 
   9  -7   5      414.90      373.50     21.28 o 
  10  -7   5      180.29      183.09     19.84 o 
  11  -7   5       93.68       94.96     25.21 o 
  12  -7   5       88.84       90.15     45.43 o 
 -10  -6   5       10.84       46.06     36.70 o 
  -9  -6   5       10.21       26.65     18.56 o 
  -8  -6   5       24.32       11.81     17.26 o 
  -7  -6   5      314.46      347.17     21.34 o 
  -6  -6   5      254.59      240.18     18.52 o 
  -5  -6   5      210.39      227.25     13.97 o 
  -4  -6   5      285.44      256.65     13.83 o 
  -3  -6   5        5.24        2.33      7.11 o 
  -2  -6   5        3.50        6.30      4.75 o 
  -1  -6   5      286.02      274.01      7.99 o 
   0  -6   5      931.60      886.04     16.16 o 
   1  -6   5      596.49      596.90     11.51 o 
   2  -6   5     1338.86     1472.37     23.52 o 
   3  -6   5       46.11       47.32      5.54 o 
   4  -6   5        8.53       10.27      3.80 o 
   5  -6   5       94.01      118.58      7.66 o 
   6  -6   5       22.81       31.99     16.45 o 
   7  -6   5       84.80       72.14     11.23 o 
   8  -6   5      255.37      247.36     18.30 o 
   9  -6   5      318.32      324.10     18.60 o 
  10  -6   5        0.25        0.05     14.07 o 
  11  -6   5       14.28       15.00     22.31 o 
  12  -6   5        2.32       23.45     22.99 o 
 -10  -5   5        1.12       33.04     26.63 o 
  -9  -5   5        1.24        4.58     18.63 o 
  -8  -5   5       71.29       63.74     15.56 o 
  -7  -5   5       11.85       31.58     15.16 o 
  -6  -5   5      132.85      134.95     15.01 o 
  -5  -5   5      211.16      173.01     11.44 o 
  -4  -5   5        8.10        5.14      6.61 o 
  -3  -5   5      277.89      252.02      9.08 o 
  -2  -5   5     1117.51     1222.43     20.32 o 
  -1  -5   5     2370.84     2202.84     33.15 o 
   0  -5   5     1472.75     1382.20     21.89 o 
   1  -5   5     3208.87     3294.40     47.99 o 
   2  -5   5     1957.36     2118.43     29.76 o 
   3  -5   5        0.00        2.57      3.94 o 
   4  -5   5      682.39      649.26     13.20 o 
   5  -5   5      936.06     1125.65     20.53 o 
   6  -5   5       26.97       23.67      8.28 o 
   7  -5   5      498.19      502.07     19.10 o 
   8  -5   5        1.87        1.06      9.59 o 
   9  -5   5       12.04        9.40     10.31 o 
  10  -5   5      141.21      168.43     25.78 o 
  11  -5   5        7.26       39.84     22.81 o 
  12  -5   5        5.49        5.78     22.22 o 
 -11  -4   5        1.23       14.59     25.38 o 
 -10  -4   5        4.11        0.42     22.29 o 
  -9  -4   5      111.22      100.30     19.57 o 
  -8  -4   5      128.33      185.47     17.64 o 
  -7  -4   5        5.76       12.83      9.06 o 
  -6  -4   5       37.33       34.15      8.10 o 
  -5  -4   5       75.00       71.76      8.31 o 
  -4  -4   5      309.88      324.20     10.22 o 
  -3  -4   5     2212.50     2514.61     37.25 o 
  -2  -4   5      345.26      301.13      7.71 o 
  -1  -4   5     3577.76     3847.39     54.28 o 
   0  -4   5      429.56      414.42      7.99 o 
   1  -4   5       78.77       73.68      4.06 o 
   2  -4   5      174.75      186.69      6.91 o 
   3  -4   5      132.08      166.82      5.05 o 
   4  -4   5        4.54       10.14      4.94 o 
   5  -4   5      193.98      200.39     10.82 o 
   6  -4   5     2592.92     2518.42     47.59 o 
   7  -4   5      336.59      346.74     15.41 o 
   8  -4   5       16.43       17.02     10.04 o 
   9  -4   5      177.12      120.40     14.73 o 
  10  -4   5        1.13        0.00     14.93 o 
  11  -4   5        0.52        6.33     18.82 o 
  12  -4   5        5.37        0.74     36.28 o 
 -11  -3   5      146.40      200.76     31.93 o 
 -10  -3   5        9.00       79.04     22.76 o 
  -9  -3   5       12.46       12.03     13.59 o 
  -8  -3   5       11.50       38.43     12.51 o 
  -7  -3   5      281.47      285.76     14.88 o 
  -6  -3   5      203.21      260.19     10.79 o 
  -5  -3   5       64.11       58.46      6.27 o 
  -4  -3   5      697.90      717.29     13.79 o 
  -3  -3   5        1.90        2.19      3.41 o 
  -2  -3   5      233.40      237.58      5.98 o 
  -1  -3   5     3379.95     3242.29     46.05 o 
   0  -3   5       50.65       26.31      3.50 o 
   1  -3   5     1146.70     1224.77     19.84 o 
   2  -3   5     3378.15     3434.51     55.08 o 
   3  -3   5      136.89      145.62      6.64 o 
   4  -3   5      195.75      177.17      6.49 o 
   5  -3   5        6.70        5.49      4.58 o 
   6  -3   5     1134.44     1164.61     23.84 o 
   7  -3   5       86.27       61.97      8.00 o 
   8  -3   5       25.10       28.43     10.07 o 
   9  -3   5       77.16       66.52     12.61 o 
  10  -3   5        8.39        0.00     13.18 o 
  11  -3   5        1.16        0.05     17.24 o 
  12  -3   5        3.90        0.05     32.92 o 
 -12  -2   5       61.45       65.83     37.96 o 
 -11  -2   5       55.27      159.93     48.87 o 
 -10  -2   5        4.11       21.98     22.87 o 
  -9  -2   5        8.35       29.68     16.23 o 
  -8  -2   5      163.71      152.89     13.92 o 
  -7  -2   5       49.18       29.46      8.33 o 
  -6  -2   5      168.99      165.76      8.91 o 
  -5  -2   5     1051.35     1178.31     19.77 o 
  -4  -2   5      344.22      380.52     10.81 o 
  -3  -2   5       30.81       41.03      4.49 o 
  -2  -2   5      130.69      159.28      6.19 o 
  -1  -2   5     2398.78     2400.79     38.15 o 
   0  -2   5      470.59      443.41     10.51 o 
   1  -2   5     4803.61     4298.28     56.39 o 
   2  -2   5      158.77      165.17      3.81 o 
   3  -2   5     2284.32     2174.03     40.91 o 
   4  -2   5     1636.70     1536.19     28.93 o 
   5  -2   5     2297.85     2261.12     34.93 o 
   6  -2   5       42.28       56.49      9.27 o 
   7  -2   5      497.86      540.02     16.31 o 
   8  -2   5       84.78      122.17     11.04 o 
   9  -2   5       58.46       68.63     12.39 o 
  10  -2   5       36.68       31.29     17.56 o 
  11  -2   5       63.81       46.66     21.57 o 
  12  -2   5        1.32        0.00     30.13 o 
 -12  -1   5       19.59        0.84     32.07 o 
 -11  -1   5        4.11        5.10     22.98 o 
 -10  -1   5        0.10        5.15     16.25 o 
  -9  -1   5        0.97        8.85      9.31 o 
  -8  -1   5       77.78       94.93     10.83 o 
  -7  -1   5      210.58      178.95     11.26 o 
  -6  -1   5      149.81      160.71      7.94 o 
  -5  -1   5       20.07       18.12      4.38 o 
  -4  -1   5       92.79       98.07      6.01 o 
  -3  -1   5        6.62        3.88      3.19 o 
  -2  -1   5       38.49       40.24      3.57 o 
  -1  -1   5     4830.48     4692.05     77.71 o 
   0  -1   5     2173.35     2125.07     46.63 o 
   1  -1   5       23.85       41.14      7.99 o 
   2  -1   5      195.40      145.17      8.32 o 
   3  -1   5      200.51      162.33     12.35 o 
   4  -1   5      286.30      264.99      7.96 o 
   5  -1   5      127.04      177.81      7.80 o 
   6  -1   5       10.19       20.61      6.08 o 
   7  -1   5        7.14       11.68      6.24 o 
   8  -1   5      100.73       94.84     10.95 o 
   9  -1   5        1.28        2.16     14.73 o 
  10  -1   5        0.03        0.00     26.61 o 
  11  -1   5        6.62       15.30     20.38 o 
 -12   0   5       10.14       43.22     26.92 o 
 -11   0   5        0.62        2.70     17.68 o 
 -10   0   5       50.33       19.94     17.18 o 
  -9   0   5       19.87       12.71     11.40 o 
  -8   0   5      187.63      197.46     12.58 o 
  -7   0   5      275.24      312.01     14.99 o 
  -6   0   5      506.06      519.31     11.67 o 
  -5   0   5       10.60        8.34      4.32 o 
  -4   0   5       22.39       47.72      4.80 o 
  -3   0   5     4849.77     4951.53     70.66 o 
  -2   0   5       49.48      107.46      2.96 o 
  -1   0   5     3670.74     3204.87     38.96 o 
   0   0   5    27161.33    24546.22    533.89 o 
   1   0   5      738.23      627.21     39.23 o 
   2   0   5     1884.62     1948.22     45.28 o 
   3   0   5      257.08      261.99      7.74 o 
   4   0   5      686.28      781.37     17.15 o 
   5   0   5     1414.65     1345.10     27.59 o 
   6   0   5       45.36       44.58      6.93 o 
   7   0   5        3.58        4.47      7.33 o 
   8   0   5      657.84      602.90     18.40 o 
   9   0   5       18.85       39.94     15.26 o 
  10   0   5        2.09       38.61     41.25 o 
 -12   1   5        6.98        7.93     21.98 o 
 -11   1   5       15.91       17.69     16.27 o 
 -10   1   5       62.72       73.49     27.53 o 
  -9   1   5        4.82        6.86     10.37 o 
  -8   1   5       13.20       13.51      8.73 o 
  -7   1   5       36.48       49.37      7.09 o 
  -6   1   5       12.12        9.88      4.25 o 
  -5   1   5      452.68      517.57      9.44 o 
  -4   1   5     1613.37     1956.32     31.62 o 
  -3   1   5     1644.11     1657.59     24.56 o 
  -2   1   5      969.26     1068.77     20.38 o 
  -1   1   5      953.62      716.50      7.87 o 
   0   1   5     6968.26     6477.01    164.33 o 
   1   1   5      320.59      378.33     23.53 o 
   2   1   5      240.26      165.42     18.32 o 
   3   1   5       72.41       80.12      9.54 o 
   4   1   5      153.13      148.58     19.83 o 
   5   1   5      240.16      215.37      9.45 o 
   6   1   5        0.10        8.58      5.96 o 
   7   1   5      177.63      188.24     14.45 o 
   8   1   5      604.02      565.62     18.69 o 
   9   1   5       24.50       57.26     28.79 o 
  10   1   5       65.44       47.25     23.19 o 
 -12   2   5       28.53       48.67     24.79 o 
 -11   2   5        1.15        2.83     15.58 o 
 -10   2   5       14.77       27.57     16.10 o 
  -9   2   5      119.93      136.23     17.00 o 
  -8   2   5       48.83       37.88      8.23 o 
  -7   2   5        7.74        7.80      5.21 o 
  -6   2   5      133.17      139.39      6.44 o 
  -5   2   5       46.55       57.85      5.23 o 
  -4   2   5     1511.30     1580.12     24.65 o 
  -3   2   5      181.99      168.85      5.14 o 
  -2   2   5      527.29      517.21      8.13 o 
  -1   2   5      214.79      390.69     15.64 o 
   0   2   5     1407.01     1553.27     45.45 o 
   1   2   5      684.98      667.46     22.68 o 
   2   2   5       91.26       91.16      6.03 o 
   3   2   5        7.02        9.98      4.40 o 
   4   2   5        4.99        5.25      4.72 o 
   5   2   5        4.89       21.76      5.81 o 
   6   2   5       24.99       19.54      7.24 o 
   7   2   5       63.91       58.59     14.64 o 
   8   2   5      158.51      131.30     14.46 o 
   9   2   5       30.98       73.70     28.53 o 
  10   2   5        5.74       11.81     19.77 o 
  11   2   5        2.20       10.25     35.12 o 
 -13   3   5       17.19       33.39     24.90 o 
 -12   3   5        7.55        0.74     18.41 o 
 -11   3   5        8.76        4.29     15.69 o 
 -10   3   5        0.52        0.16     12.68 o 
  -9   3   5       65.73       93.28     17.45 o 
  -8   3   5       24.32       20.51      7.57 o 
  -7   3   5      175.36      163.66      8.97 o 
  -6   3   5      113.02      112.70      6.46 o 
  -5   3   5      670.70      745.62     14.36 o 
  -4   3   5      701.53      740.32     17.08 o 
  -3   3   5      899.69      851.88     14.25 o 
  -2   3   5     2602.75     2788.14     42.35 o 
  -1   3   5     4887.56     4960.21     90.50 o 
   0   3   5     2262.32     2276.77     28.53 o 
   1   3   5     1409.93     1375.04     20.07 o 
   2   3   5      128.52      124.56      5.44 o 
   3   3   5     1595.56     1599.43     30.53 o 
   4   3   5       93.79      111.26      6.88 o 
   5   3   5       10.15       17.91      6.22 o 
   6   3   5      158.18      156.22     12.23 o 
   7   3   5        0.64        9.57     10.70 o 
   8   3   5       43.32       37.83     18.02 o 
   9   3   5        4.49        0.79     18.35 o 
  10   3   5        3.65       54.35     60.10 o 
  11   3   5        0.11       44.69     38.75 o 
 -13   4   5        4.08       20.14     27.61 o 
 -12   4   5       57.69      107.71     27.24 o 
 -11   4   5       19.65        0.00     13.81 o 
 -10   4   5      113.45      116.36     21.02 o 
  -9   4   5       28.74       14.18     13.88 o 
  -8   4   5      263.81      258.58     11.98 o 
  -7   4   5        6.00       15.38      6.72 o 
  -6   4   5       76.35       79.28      5.89 o 
  -5   4   5     1158.68     1061.25     16.24 o 
  -4   4   5      635.28      597.42     14.03 o 
  -3   4   5        2.98        2.13      3.56 o 
  -2   4   5      932.00      895.44     17.14 o 
  -1   4   5     1261.61     1243.38     23.78 o 
   0   4   5       60.97       68.01      4.75 o 
   1   4   5       99.55      128.93      5.72 o 
   2   4   5      250.69      322.14      9.85 o 
   3   4   5     1180.04     1192.51     24.19 o 
   4   4   5       81.73       70.99      8.95 o 
   5   4   5      264.21      246.33     13.25 o 
   6   4   5        4.35        4.81      8.14 o 
   7   4   5      210.07      255.38     15.28 o 
   8   4   5       13.17       32.70     30.65 o 
   9   4   5        0.69       46.47     45.69 o 
  10   4   5        0.09        0.21     37.28 o 
 -12   5   5       10.56       12.95     20.80 o 
 -11   5   5        2.63       19.38     18.04 o 
 -10   5   5        0.17        0.05     13.18 o 
  -9   5   5       11.06        1.79     14.45 o 
  -8   5   5       27.39       29.14     11.01 o 
  -7   5   5       64.32       53.25      8.39 o 
  -6   5   5       18.20       30.40      6.95 o 
  -5   5   5      596.63      727.47     15.91 o 
  -4   5   5      552.22      545.45     12.83 o 
  -3   5   5      948.08      981.76     19.64 o 
  -2   5   5        0.22        5.74      4.05 o 
  -1   5   5     2082.87     2366.84     40.87 o 
   0   5   5        0.12        1.28      4.62 o 
   1   5   5     1014.24     1186.51     28.62 o 
   2   5   5      252.36      262.28      9.94 o 
   3   5   5       21.66       26.22      8.63 o 
   4   5   5      218.80      214.66     12.34 o 
   5   5   5      453.29      362.24     16.04 o 
   6   5   5      156.24      117.02     14.51 o 
   7   5   5       53.31       33.40     12.14 o 
   8   5   5       16.84        6.75     18.05 o 
   9   5   5        7.33        1.21     21.37 o 
 -12   6   5       20.12       32.06     20.79 o 
 -11   6   5        7.62       26.29     19.29 o 
 -10   6   5       25.63       29.75     17.84 o 
  -9   6   5      116.18      113.84     17.78 o 
  -8   6   5       81.34       72.38     14.08 o 
  -7   6   5      225.09      238.52     10.92 o 
  -6   6   5       23.30       34.92      7.58 o 
  -5   6   5      476.74      580.85     16.10 o 
  -4   6   5        0.64        1.27      4.99 o 
  -3   6   5        0.89        3.45      4.59 o 
  -2   6   5       54.27       61.95      6.41 o 
  -1   6   5       68.09       71.06      6.15 o 
   0   6   5      656.95      722.70     17.02 o 
   1   6   5      831.42      733.40     21.38 o 
   2   6   5      744.13      794.76     20.91 o 
   3   6   5        0.55        2.00      7.89 o 
   4   6   5      101.10      125.30     13.10 o 
   5   6   5        9.58        6.39     10.54 o 
   6   6   5      248.58      275.98     17.53 o 
   7   6   5        7.93       24.83     13.75 o 
   8   6   5        1.68        0.32     19.07 o 
   9   6   5        0.27        3.31     22.88 o 
 -12   7   5       17.15       25.51     23.58 o 
 -11   7   5        0.78        9.54     19.22 o 
 -10   7   5       72.48       42.81     22.98 o 
  -9   7   5       52.66       82.56     28.13 o 
  -8   7   5       15.44       22.34     14.42 o 
  -7   7   5      122.87      111.47     10.35 o 
  -6   7   5      102.78       88.15      9.79 o 
  -5   7   5       43.48       36.45      8.94 o 
  -4   7   5       12.66        3.49      7.17 o 
  -3   7   5        0.00        5.20      5.41 o 
  -2   7   5      145.36      109.55      8.86 o 
  -1   7   5        3.27        7.61      5.51 o 
   0   7   5      204.80      242.38     14.47 o 
   1   7   5      257.69      236.29     13.50 o 
   2   7   5       35.85       27.17     10.48 o 
   3   7   5      163.60      132.61     12.32 o 
   4   7   5        4.97        8.97     11.06 o 
   5   7   5      169.52      110.70     14.96 o 
   6   7   5       17.71       38.50     14.17 o 
   7   7   5       37.80       21.84     18.32 o 
   8   7   5        0.16       21.88     25.82 o 
 -12   8   5        6.57       21.93     32.39 o 
 -11   8   5        2.86       14.23     20.64 o 
 -10   8   5       41.97       29.50     19.79 o 
  -9   8   5       31.00       23.25     13.42 o 
  -8   8   5      103.97      103.97     18.42 o 
  -7   8   5        0.57        0.26      9.41 o 
  -6   8   5      300.32      295.15     13.96 o 
  -5   8   5       78.28       93.97     10.47 o 
  -4   8   5       52.42       53.99      9.38 o 
  -3   8   5        5.32       11.76      8.02 o 
  -2   8   5       15.14        5.95      7.07 o 
  -1   8   5      246.31      218.89     13.00 o 
   0   8   5      299.34      343.40     14.78 o 
   1   8   5      268.48      295.30     15.96 o 
   2   8   5       11.61       20.40     11.70 o 
   3   8   5      133.65      126.38     14.50 o 
   4   8   5       30.09       15.30     10.32 o 
   5   8   5       14.37       33.60     15.39 o 
   6   8   5        6.29       11.07     14.93 o 
   7   8   5       11.94       14.78     21.25 o 
   8   8   5       14.96       47.64     44.85 o 
 -11   9   5        0.74        3.28     21.81 o 
 -10   9   5        0.04        7.30     17.20 o 
  -9   9   5        3.15       14.46     16.42 o 
  -8   9   5        0.41        0.11     14.06 o 
  -7   9   5       15.18       14.47     10.07 o 
  -6   9   5        4.18        7.07      9.14 o 
  -5   9   5      122.23      153.92     13.58 o 
  -4   9   5        2.02        1.17      8.28 o 
  -3   9   5      126.40      134.30     15.98 o 
  -2   9   5      444.02      503.52     22.19 o 
  -1   9   5       74.51       53.46     14.03 o 
   0   9   5        0.25        5.95     10.56 o 
   1   9   5       65.50      105.94     13.41 o 
   2   9   5       46.49       72.83     19.03 o 
   3   9   5        0.02        2.16     11.55 o 
   4   9   5        5.20       12.69     13.06 o 
   5   9   5        5.11       13.01     14.01 o 
   6   9   5       12.47        0.58     18.09 o 
   7   9   5        0.56        4.88     28.87 o 
 -11  10   5        5.64       39.59     32.92 o 
 -10  10   5        4.60        7.20     18.38 o 
  -9  10   5        0.15       15.35     14.47 o 
  -8  10   5       21.51       13.23     14.08 o 
  -7  10   5        0.00        0.05     13.26 o 
  -6  10   5       22.74       14.13     11.01 o 
  -5  10   5        8.86       29.59     11.33 o 
  -4  10   5       25.06       38.16     14.22 o 
  -3  10   5       23.03       14.93     13.17 o 
  -2  10   5        7.32        2.81     13.29 o 
  -1  10   5       70.37       78.21     15.94 o 
   0  10   5       42.84       22.75     12.43 o 
   1  10   5      178.67      184.79     17.59 o 
   2  10   5        6.82       10.80     13.37 o 
   3  10   5        1.02       14.05     14.86 o 
   4  10   5        3.35        1.98     14.93 o 
   5  10   5        0.20       16.14     17.10 o 
   6  10   5       27.47       29.75     30.48 o 
 -10  11   5        0.00       16.86     21.98 o 
  -9  11   5        0.29        4.67     16.96 o 
  -8  11   5        0.55        1.47     17.10 o 
  -7  11   5      135.25      147.57     21.63 o 
  -6  11   5       21.99        5.39     13.63 o 
  -5  11   5       29.92       35.56     15.65 o 
  -4  11   5       51.63       23.64     15.51 o 
  -3  11   5       39.88       30.85     15.59 o 
  -2  11   5        5.26        0.00     13.02 o 
  -1  11   5       54.59       71.62     18.76 o 
   0  11   5       44.76       58.91     15.25 o 
   1  11   5        5.92        1.61     13.96 o 
   2  11   5        0.57        2.17     15.16 o 
   3  11   5        4.58        6.64     16.96 o 
   4  11   5        3.96       25.44     20.01 o 
  -9  12   5        9.21       17.78     20.45 o 
  -8  12   5       60.68       59.39     26.73 o 
  -7  12   5        0.17       10.52     21.19 o 
  -6  12   5       24.14       25.91     15.65 o 
  -5  12   5       16.85       36.98     17.34 o 
  -4  12   5       18.08       43.70     17.46 o 
  -3  12   5        0.06        3.59     13.92 o 
  -2  12   5        1.65        8.66     16.50 o 
  -1  12   5        5.31        7.04     16.45 o 
   0  12   5       64.37       84.11     22.94 o 
   1  12   5       28.06       63.31     31.94 o 
   2  12   5        0.99        8.85     15.94 o 
   3  12   5        0.13       24.77     19.54 o 
   4  12   5        3.93        0.16     42.64 o 
  -8  13   5       17.71        0.42     38.49 o 
  -7  13   5        0.10        7.19     21.71 o 
  -6  13   5        2.06        0.63     16.26 o 
  -5  13   5       12.99       27.03     19.42 o 
  -4  13   5       13.03       16.86     19.65 o 
  -3  13   5       84.15      113.65     21.41 o 
  -2  13   5        1.86        5.61     17.80 o 
  -1  13   5       20.11       14.54     19.13 o 
   0  13   5       13.97       17.12     22.05 o 
   1  13   5        0.81        9.40     21.44 o 
  -5  14   5       61.59       55.59     27.70 o 
  -4  14   5        5.33       13.64     27.86 o 
  -3  14   5       94.63      162.63     41.70 o 
  -2  14   5        0.06        0.05     30.34 o 
   2 -15   6       16.70       38.17     42.80 o 
   3 -15   6        4.40        0.21     33.44 o 
  -1 -14   6        0.00        2.00     44.59 o 
   0 -14   6       35.93       45.69     25.68 o 
   1 -14   6       87.05       73.30     24.09 o 
   2 -14   6       13.05        5.85     20.65 o 
   3 -14   6       34.70       49.30     22.33 o 
   4 -14   6       22.96       11.88     38.81 o 
   5 -14   6        0.42       10.01     23.75 o 
   6 -14   6       10.27        0.21     21.66 o 
   7 -14   6        6.17        7.31     34.44 o 
   8 -14   6       57.14       97.54     40.54 o 
  -3 -13   6        1.59        0.47     33.39 o 
  -2 -13   6        0.01       28.77     18.28 o 
  -1 -13   6        4.64       15.66     20.78 o 
   0 -13   6       37.23       15.91     20.05 o 
   1 -13   6        0.57        9.13     17.05 o 
   2 -13   6      151.78      154.60     23.19 o 
   3 -13   6       42.63       59.93     19.53 o 
   4 -13   6        0.00        0.54     17.86 o 
   5 -13   6        5.07       16.48     21.87 o 
   6 -13   6       26.93       28.67     23.49 o 
   7 -13   6       68.59       79.67     28.09 o 
   8 -13   6        0.83       42.21     25.01 o 
   9 -13   6        2.26       23.46     31.21 o 
  -4 -12   6       21.00       34.18     20.96 o 
  -3 -12   6       25.44       50.35     17.04 o 
  -2 -12   6        0.81       14.69     16.87 o 
  -1 -12   6       13.15       20.30     14.73 o 
   0 -12   6        6.87        4.76     16.33 o 
   1 -12   6       14.58        3.45     14.65 o 
   2 -12   6       56.64       58.80     18.10 o 
   3 -12   6      386.77      424.46     29.21 o 
   4 -12   6        5.58        1.92     14.12 o 
   5 -12   6        2.63        4.70     17.67 o 
   6 -12   6       28.57        9.95     18.10 o 
   7 -12   6       41.46       19.72     18.07 o 
   8 -12   6       61.81       28.50     17.54 o 
   9 -12   6       22.54       35.25     22.82 o 
  10 -12   6       11.30        0.89     24.13 o 
  -5 -11   6       78.40       37.07     21.69 o 
  -4 -11   6       17.22        7.13     24.30 o 
  -3 -11   6      227.59      274.72     22.22 o 
  -2 -11   6      177.83      180.55     16.72 o 
  -1 -11   6        6.50       15.67     13.33 o 
   0 -11   6       16.39       32.93     14.86 o 
   1 -11   6       45.98       48.01     16.79 o 
   2 -11   6      625.84      535.07     25.85 o 
   3 -11   6      306.18      296.20     21.38 o 
   4 -11   6       86.14       99.94     16.57 o 
   5 -11   6        8.57        1.91     12.20 o 
   6 -11   6        0.61        2.35     12.82 o 
   7 -11   6       97.03      123.56     16.29 o 
   8 -11   6       12.33       14.95     14.79 o 
   9 -11   6       15.76        3.74     15.25 o 
  10 -11   6        0.64        9.69     22.50 o 
  -6 -10   6       12.49       48.02     28.87 o 
  -5 -10   6       15.41       63.13     20.49 o 
  -4 -10   6       10.54        2.78     14.78 o 
  -3 -10   6      174.59      208.12     18.67 o 
  -2 -10   6       58.12       90.76     15.35 o 
  -1 -10   6      146.17      151.61     14.24 o 
   0 -10   6       24.81       22.51     11.54 o 
   1 -10   6        0.69        9.37     10.46 o 
   2 -10   6     1007.42      993.19     32.03 o 
   3 -10   6        1.47       19.83     12.42 o 
   4 -10   6        0.01        0.23     10.38 o 
   5 -10   6       23.27       24.34     13.10 o 
   6 -10   6       87.28       91.64     16.75 o 
   7 -10   6      255.70      261.39     32.70 o 
   8 -10   6      178.76      164.16     19.79 o 
   9 -10   6      150.10      130.51     17.04 o 
  10 -10   6       18.20       13.72     24.10 o 
  11 -10   6        0.01       17.83     33.02 o 
  -7  -9   6        2.97       12.64     19.87 o 
  -6  -9   6        0.47       17.55     17.18 o 
  -5  -9   6       96.42      110.30     20.81 o 
  -4  -9   6       41.48       45.96     14.79 o 
  -3  -9   6        3.41       24.04     12.75 o 
  -2  -9   6      106.52       81.77     12.94 o 
  -1  -9   6        4.78        4.16     10.30 o 
   0  -9   6      364.25      385.55     16.84 o 
   1  -9   6      497.74      507.76     18.79 o 
   2  -9   6        4.18        3.83      6.74 o 
   3  -9   6      694.41      709.31     20.72 o 
   4  -9   6     1305.56     1274.97     30.28 o 
   5  -9   6      768.06      802.25     26.62 o 
   6  -9   6      193.16      224.91     14.90 o 
   7  -9   6      584.87      616.55     24.63 o 
   8  -9   6       56.69       69.43     15.24 o 
   9  -9   6      112.65       91.49     16.75 o 
  10  -9   6       35.35       30.86     20.72 o 
  11  -9   6       45.43       41.77     43.41 o 
  -8  -8   6        0.93       52.37     39.91 o 
  -7  -8   6        0.25       12.76     17.01 o 
  -6  -8   6       36.32       55.16     18.23 o 
  -5  -8   6       67.25       78.66     16.73 o 
  -4  -8   6      134.91       91.68     14.34 o 
  -3  -8   6      212.04      156.40     14.12 o 
  -2  -8   6      199.01      185.29     13.64 o 
  -1  -8   6     1068.54     1138.49     27.75 o 
   0  -8   6      149.17      155.38     10.94 o 
   1  -8   6        0.14        6.89      6.21 o 
   2  -8   6     1195.63     1194.13     24.17 o 
   3  -8   6       15.13       17.14      7.91 o 
   4  -8   6       15.59       10.13      7.35 o 
   5  -8   6       47.59       64.41     11.28 o 
   6  -8   6       38.25       20.58      9.71 o 
   7  -8   6      101.69      114.64     13.88 o 
   8  -8   6      114.22      147.89     14.52 o 
   9  -8   6        4.07        5.72     11.33 o 
  10  -8   6       91.13       55.49     21.48 o 
  11  -8   6        0.65        1.74     30.23 o 
  -9  -7   6       22.63        6.20     19.95 o 
  -8  -7   6        0.39        2.24     16.88 o 
  -7  -7   6      100.91       85.56     21.99 o 
  -6  -7   6       13.62       16.59     14.75 o 
  -5  -7   6        0.01        1.06      9.74 o 
  -4  -7   6      578.34      462.09     18.34 o 
  -3  -7   6        4.60       18.68      9.37 o 
  -2  -7   6      158.82      180.87     11.94 o 
  -1  -7   6       33.27       35.83      6.20 o 
   0  -7   6      224.36      285.58     10.04 o 
   1  -7   6       88.02       56.64      6.13 o 
   2  -7   6     1540.68     1579.84     25.06 o 
   3  -7   6       10.07        8.42      5.05 o 
   4  -7   6       21.96       11.48      7.11 o 
   5  -7   6        5.14        3.89      7.38 o 
   6  -7   6        5.42       42.47     20.71 o 
   7  -7   6       72.17       71.95     12.94 o 
   8  -7   6       16.44       16.26     10.69 o 
   9  -7   6        0.69        0.16     10.18 o 
  10  -7   6      186.53      216.11     25.85 o 
  11  -7   6        2.07        1.36     19.99 o 
  12  -7   6       72.91        0.00     30.92 o 
 -10  -6   6        5.01       21.72     36.18 o 
  -9  -6   6       21.18       35.92     20.75 o 
  -8  -6   6       42.72       68.40     17.96 o 
  -7  -6   6       78.02       88.39     16.98 o 
  -6  -6   6       73.97       62.62     14.44 o 
  -5  -6   6      260.00      235.40     15.69 o 
  -4  -6   6       11.36        2.98      8.67 o 
  -3  -6   6      115.06      131.71     10.85 o 
  -2  -6   6     1670.60     1615.39     26.39 o 
  -1  -6   6       65.62       52.02      5.70 o 
   0  -6   6      879.60     1082.20     18.26 o 
   1  -6   6      384.27      345.11      8.37 o 
   2  -6   6      301.16      313.04      8.01 o 
   3  -6   6      520.09      511.54     10.51 o 
   4  -6   6       40.83       49.19      5.94 o 
   5  -6   6      113.87      116.33     10.68 o 
   6  -6   6        5.38        3.27      8.15 o 
   7  -6   6      765.56      811.88     24.95 o 
   8  -6   6       10.91       16.39      9.95 o 
   9  -6   6       64.89       65.49     13.76 o 
  10  -6   6       75.17       35.80     24.19 o 
  11  -6   6       10.06       43.08     31.18 o 
  12  -6   6        1.95       24.32     24.71 o 
 -10  -5   6        1.92        2.73     29.55 o 
  -9  -5   6        0.12        0.50     17.04 o 
  -8  -5   6       12.38       22.68     15.26 o 
  -7  -5   6      640.49      556.32     24.33 o 
  -6  -5   6      185.84      191.85     16.93 o 
  -5  -5   6       68.64       64.70      9.45 o 
  -4  -5   6      117.40      117.38      7.60 o 
  -3  -5   6       27.25       26.37      5.08 o 
  -2  -5   6       82.90      141.48      5.95 o 
  -1  -5   6       98.52      112.86      5.17 o 
   0  -5   6      319.25      411.88      9.69 o 
   1  -5   6     5116.07     5566.07     72.79 o 
   2  -5   6     1829.84     1972.54     34.36 o 
   3  -5   6      216.44      261.20      7.61 o 
   4  -5   6       18.99       23.16      6.32 o 
   5  -5   6       43.08       29.00      4.03 o 
   6  -5   6      156.02      131.92     10.49 o 
   7  -5   6       57.55       61.49     10.76 o 
   8  -5   6      455.73      413.06     19.23 o 
   9  -5   6       98.20       98.03     24.50 o 
  10  -5   6       29.04       35.26     20.91 o 
  11  -5   6       52.47       25.28     28.42 o 
  12  -5   6        5.63        9.34     21.44 o 
 -11  -4   6        0.41       12.51     30.39 o 
 -10  -4   6       20.24       11.57     26.40 o 
  -9  -4   6       12.40       12.43     15.31 o 
  -8  -4   6      243.18      289.61     16.75 o 
  -7  -4   6       68.45       78.23     14.13 o 
  -6  -4   6        2.50        6.87      9.02 o 
  -5  -4   6       23.48       11.52      6.30 o 
  -4  -4   6       55.04       82.09      9.38 o 
  -3  -4   6     1510.97     1546.51     25.05 o 
  -2  -4   6       57.36       51.07      4.65 o 
  -1  -4   6      208.14      164.61      6.07 o 
   0  -4   6      289.31      281.65      6.31 o 
   1  -4   6      138.03      109.56      4.31 o 
   2  -4   6       34.96       40.73      3.82 o 
   3  -4   6      902.47      884.17     17.70 o 
   4  -4   6        0.24        1.16      2.88 o 
   5  -4   6      133.42      150.00      8.11 o 
   6  -4   6      154.94      140.32      8.53 o 
   7  -4   6      264.19      262.36     14.74 o 
   8  -4   6       39.57       38.70     10.80 o 
   9  -4   6        4.00        1.71     14.60 o 
  10  -4   6        0.20        0.00     23.82 o 
  11  -4   6        0.15       10.25     22.74 o 
  12  -4   6        2.71        0.84     34.55 o 
 -11  -3   6        0.65       51.93     24.91 o 
 -10  -3   6       27.56       36.30     21.24 o 
  -9  -3   6       23.08       40.16     13.35 o 
  -8  -3   6        5.09        8.24     11.03 o 
  -7  -3   6        0.17       10.29      8.62 o 
  -6  -3   6        3.20        2.67      6.11 o 
  -5  -3   6      275.48      268.22      9.01 o 
  -4  -3   6      959.00      998.96     17.22 o 
  -3  -3   6     2379.06     2236.62     33.72 o 
  -2  -3   6      252.90      294.99      6.85 o 
  -1  -3   6      404.48      418.96      7.87 o 
   0  -3   6     3861.63     3798.10     61.05 o 
   1  -3   6      165.73       89.44      5.64 o 
   2  -3   6      308.55      319.82      8.49 o 
   3  -3   6      825.23      842.03     16.26 o 
   4  -3   6      869.64      924.03     20.18 o 
   5  -3   6      563.80      504.34     14.09 o 
   6  -3   6      409.30      429.20     13.66 o 
   7  -3   6       81.93       90.33      8.71 o 
   8  -3   6       41.94       46.98     10.33 o 
   9  -3   6      290.23      316.95     23.57 o 
  10  -3   6        0.47        0.00     14.90 o 
  11  -3   6        9.20       21.20     19.05 o 
  12  -3   6        9.09       17.25     38.96 o 
 -12  -2   6        2.77        7.52     31.39 o 
 -11  -2   6       42.24       86.87     47.88 o 
 -10  -2   6      112.65       89.70     23.46 o 
  -9  -2   6       69.66       64.96     15.46 o 
  -8  -2   6       69.37       75.61     11.22 o 
  -7  -2   6      146.16      193.32     11.65 o 
  -6  -2   6      602.79      609.22     14.85 o 
  -5  -2   6       47.75       23.84      6.87 o 
  -4  -2   6      936.57     1039.42     17.17 o 
  -3  -2   6       14.51       19.03      4.55 o 
  -2  -2   6     2118.17     2095.96     25.89 o 
  -1  -2   6     2836.29     2751.93     43.51 o 
   0  -2   6     1317.26     1403.71     21.06 o 
   1  -2   6     3876.76     3930.41     66.12 o 
   2  -2   6     1454.27     1486.39     23.05 o 
   3  -2   6      760.05      864.06     17.26 o 
   4  -2   6      965.65     1038.47     22.22 o 
   5  -2   6      425.76      427.16     13.25 o 
   6  -2   6      327.75      298.63     11.37 o 
   7  -2   6      113.09      112.50      9.60 o 
   8  -2   6       17.75       27.95      9.23 o 
   9  -2   6      301.10      259.08     38.41 o 
  10  -2   6      167.40      155.57     24.31 o 
  11  -2   6        0.24       13.67     18.55 o 
  12  -2   6        3.09        0.00     39.12 o 
 -12  -1   6       24.46       58.37     35.91 o 
 -11  -1   6        6.65        1.05     21.40 o 
 -10  -1   6        0.03        6.15     15.91 o 
  -9  -1   6        3.16       14.32      8.92 o 
  -8  -1   6        8.83       14.74      7.91 o 
  -7  -1   6      153.03      164.46     10.77 o 
  -6  -1   6       85.12       63.15      6.48 o 
  -5  -1   6      503.02      598.94     12.46 o 
  -4  -1   6      282.17      362.43      7.33 o 
  -3  -1   6      322.38      309.32      8.26 o 
  -2  -1   6     1361.09     1403.43     19.94 o 
  -1  -1   6     7038.69     6286.58    126.89 o 
   0  -1   6     2348.69     2441.47     52.08 o 
   1  -1   6     5578.58     4955.07     55.02 o 
   2  -1   6     1837.66     1698.35     19.93 o 
   3  -1   6    13425.50    12524.43    191.73 o 
   4  -1   6     3587.16     3392.44     51.50 o 
   5  -1   6       57.48       45.99      4.34 o 
   6  -1   6       94.76       69.53      7.83 o 
   7  -1   6       28.55       25.16      7.72 o 
   8  -1   6      250.79      235.17     13.89 o 
   9  -1   6        0.87        8.34     11.79 o 
  10  -1   6       52.62       23.20     17.27 o 
  11  -1   6        1.90       62.15     32.39 o 
 -12   0   6        4.01       18.35     25.19 o 
 -11   0   6       44.90       54.74     23.90 o 
 -10   0   6        0.38        2.94     24.56 o 
  -9   0   6        9.43       13.27      9.65 o 
  -8   0   6        9.16        5.89      7.91 o 
  -7   0   6       49.69       42.55      7.41 o 
  -6   0   6       74.51       88.40      7.65 o 
  -5   0   6      807.89      963.00     15.04 o 
  -4   0   6      244.26      241.38      7.38 o 
  -3   0   6     4843.69     4498.20     82.53 o 
  -2   0   6      492.39      559.65     10.19 o 
  -1   0   6     7803.50     7408.98    131.93 o 
   0   0   6       67.17       40.89      9.82 o 
   1   0   6      688.29      622.71     13.39 o 
   2   0   6     3148.58     2850.90     32.83 o 
   3   0   6       19.66       16.23      4.02 o 
   4   0   6       36.63       37.74      9.01 o 
   5   0   6      770.28      730.89     13.04 o 
   6   0   6      570.57      570.30     12.55 o 
   7   0   6        0.37        1.99      6.44 o 
   8   0   6      262.97      267.44     16.58 o 
   9   0   6        6.15       15.06     12.79 o 
  10   0   6        0.48       42.60     49.69 o 
  11   0   6        0.51       14.14     28.55 o 
 -12   1   6       31.60       15.67     20.38 o 
 -11   1   6       30.00       20.32     19.57 o 
 -10   1   6        2.24        8.89     14.62 o 
  -9   1   6       59.21       52.22     13.71 o 
  -8   1   6        0.49        5.23      7.39 o 
  -7   1   6      423.06      419.04     13.03 o 
  -6   1   6      137.75      129.67      6.25 o 
  -5   1   6     1358.43     1263.06     22.14 o 
  -4   1   6       93.15       88.81      4.58 o 
  -3   1   6     3790.03     3784.67     92.59 o 
  -2   1   6      135.59      224.48      6.13 o 
  -1   1   6      175.07      160.34     13.91 o 
   0   1   6     6870.66     6004.99     55.33 o 
   1   1   6      897.55     1006.85     32.98 o 
   2   1   6     1894.73     2013.75     44.53 o 
   3   1   6     3788.40     3435.59     56.85 o 
   4   1   6       92.66      117.07     11.23 o 
   5   1   6        1.22        1.56      5.21 o 
   6   1   6      207.12      204.99      9.94 o 
   7   1   6       11.17       14.93      7.73 o 
   8   1   6      267.15      199.81     16.31 o 
   9   1   6       50.86       75.61     22.24 o 
  10   1   6       44.52       60.82     23.08 o 
 -12   2   6        8.12       36.25     20.18 o 
 -11   2   6       16.02       12.86     17.01 o 
 -10   2   6        0.00       17.31     15.93 o 
  -9   2   6      123.23      128.69     20.95 o 
  -8   2   6        7.09        4.56      6.98 o 
  -7   2   6      224.47      191.28      7.99 o 
  -6   2   6      224.26      201.75      7.30 o 
  -5   2   6      156.85      139.21      6.52 o 
  -4   2   6     1577.18     1676.87     24.30 o 
  -3   2   6     2547.71     2505.66     44.34 o 
  -2   2   6      325.73      369.01      9.39 o 
  -1   2   6       30.92       73.23      7.03 o 
   0   2   6     1018.86      964.80      7.31 o 
   1   2   6        0.32        1.05      4.23 o 
   2   2   6     2047.37     1967.70     44.56 o 
   3   2   6      779.49      782.41     16.10 o 
   4   2   6      390.76      379.31      9.28 o 
   5   2   6      518.62      470.13     13.01 o 
   6   2   6        7.81       12.33      6.59 o 
   7   2   6       50.51       38.38     10.56 o 
   8   2   6       52.94       46.35     17.90 o 
   9   2   6       20.64       15.96     17.03 o 
  10   2   6        0.62        9.09     19.79 o 
  11   2   6        5.62        0.53     35.28 o 
 -12   3   6        0.31        0.42     18.07 o 
 -11   3   6       16.90        2.51     15.27 o 
 -10   3   6       18.29       21.66     16.16 o 
  -9   3   6       21.18       17.75     12.34 o 
  -8   3   6       49.27       40.39      9.63 o 
  -7   3   6      213.75      185.02      7.78 o 
  -6   3   6      239.70      279.45      8.50 o 
  -5   3   6      134.84      146.47      5.37 o 
  -4   3   6      421.22      394.70      8.03 o 
  -3   3   6        2.64        4.93      3.41 o 
  -2   3   6     1095.49     1064.95     20.39 o 
  -1   3   6     2427.40     2293.55     30.19 o 
   0   3   6      153.35      167.48      7.14 o 
   1   3   6      149.25      172.42      6.15 o 
   2   3   6      251.03      256.69      7.92 o 
   3   3   6        2.56       12.04      6.38 o 
   4   3   6      106.36      113.42      8.30 o 
   5   3   6      465.73      468.59     13.00 o 
   6   3   6      194.57      251.38     12.90 o 
   7   3   6      169.52      171.50     15.58 o 
   8   3   6        0.02       17.52     18.85 o 
   9   3   6       29.50        7.31     19.55 o 
  10   3   6       12.69       14.75     21.62 o 
  11   3   6        1.57        0.05     42.64 o 
 -12   4   6        1.39        6.58     18.45 o 
 -11   4   6        0.35       19.16     19.36 o 
 -10   4   6       36.34       24.29     16.52 o 
  -9   4   6       11.52        0.00     12.72 o 
  -8   4   6       19.39        7.75      8.23 o 
  -7   4   6        1.54        1.69      6.30 o 
  -6   4   6      223.70      235.88      7.50 o 
  -5   4   6       34.24       43.04      5.72 o 
  -4   4   6      401.10      458.35     17.08 o 
  -3   4   6       23.27       23.69      4.53 o 
  -2   4   6      592.43      624.83     12.56 o 
  -1   4   6      784.37      762.19     13.62 o 
   0   4   6      170.12      199.29      6.40 o 
   1   4   6      518.70      527.52     11.84 o 
   2   4   6       77.93       60.57      5.31 o 
   3   4   6      483.17      467.80     10.74 o 
   4   4   6       75.29       63.48      8.55 o 
   5   4   6       35.44       36.51      8.93 o 
   6   4   6      181.60      179.20     14.89 o 
   7   4   6        0.13        6.50     12.08 o 
   8   4   6        0.89        5.99     30.50 o 
   9   4   6        7.95       30.67     23.05 o 
  10   4   6        4.59       20.49     25.88 o 
 -12   5   6        6.23        0.05     15.61 o 
 -11   5   6        2.13        3.63     17.18 o 
 -10   5   6       83.47       80.37     20.72 o 
  -9   5   6       22.22       27.73     16.32 o 
  -8   5   6        4.03        8.02      7.27 o 
  -7   5   6       91.78       99.06      8.78 o 
  -6   5   6      295.95      305.10     11.52 o 
  -5   5   6        0.88        1.30      4.77 o 
  -4   5   6      457.92      475.97     11.07 o 
  -3   5   6      386.84      413.77     10.95 o 
  -2   5   6      830.38      795.60     16.84 o 
   0   5   6      135.34       97.19      8.14 o 
   1   5   6      178.39      184.37      7.03 o 
   2   5   6      360.01      386.08     14.92 o 
   3   5   6       45.43       67.18      9.55 o 
   4   5   6        0.96       10.90      8.84 o 
   5   5   6      455.05      584.29     20.52 o 
   6   5   6       32.95       50.76     11.81 o 
   7   5   6       82.24       89.17     18.98 o 
   8   5   6        0.36       10.02     20.79 o 
   9   5   6        4.40       13.47     22.84 o 
 -12   6   6        2.97       15.76     21.82 o 
 -11   6   6        4.12       42.82     19.17 o 
 -10   6   6       88.72       69.99     20.96 o 
  -9   6   6      315.58      300.88     24.42 o 
  -8   6   6      266.05      257.75     17.22 o 
  -7   6   6       40.11       39.71      8.88 o 
  -6   6   6      101.29      100.31      9.10 o 
  -5   6   6      129.19      165.07     10.31 o 
  -4   6   6      214.31      280.33      9.52 o 
  -3   6   6       22.65       26.61      5.81 o 
  -2   6   6       82.88       85.71      7.03 o 
  -1   6   6       74.35       56.88      6.68 o 
   0   6   6      192.28      233.82      8.66 o 
   1   6   6       52.85       58.06      7.49 o 
   2   6   6        2.43        1.68      7.16 o 
   3   6   6       13.93       14.45      8.22 o 
   4   6   6      231.61      217.62     14.64 o 
   5   6   6       11.62       10.94     10.25 o 
   6   6   6       21.20       21.11     12.14 o 
   7   6   6      109.70      116.17     20.19 o 
   8   6   6        2.46       13.25     21.87 o 
   9   6   6        0.23       79.19     41.38 o 
 -12   7   6        3.95       22.19     28.29 o 
 -11   7   6       18.74       27.58     18.92 o 
 -10   7   6       19.62       14.84     18.98 o 
  -9   7   6        0.13       10.27     14.35 o 
  -8   7   6       45.85       52.13     11.93 o 
  -7   7   6       71.29       75.59      9.98 o 
  -6   7   6       54.18       33.66      8.68 o 
  -5   7   6        3.46        3.27      6.22 o 
  -4   7   6        8.97        3.43      6.60 o 
  -3   7   6      408.69      457.81     13.15 o 
  -2   7   6       24.74       24.97      7.32 o 
  -1   7   6       71.39       94.14      7.90 o 
   0   7   6       63.78       30.61      8.07 o 
   1   7   6        5.10       20.67      8.90 o 
   2   7   6      139.44      178.41     24.34 o 
   3   7   6        4.98       10.30     11.53 o 
   4   7   6        0.52        5.95     10.64 o 
   5   7   6       64.44       87.35     19.39 o 
   6   7   6       69.87       53.67     16.19 o 
   7   7   6       32.21        9.35     17.96 o 
   8   7   6       46.28       14.19     25.67 o 
 -12   8   6       72.50       30.18     28.92 o 
 -11   8   6       11.97        1.86     19.96 o 
 -10   8   6       10.68       28.48     18.88 o 
  -9   8   6       11.07       15.75     16.34 o 
  -8   8   6        4.71        3.66     12.08 o 
  -7   8   6       18.00       18.85      9.45 o 
  -6   8   6       70.29       83.40     11.02 o 
  -5   8   6       62.91       63.74     10.11 o 
  -4   8   6      219.38      196.94     12.71 o 
  -3   8   6        6.84       19.61      9.11 o 
  -2   8   6       19.29       12.58      6.91 o 
  -1   8   6       65.18      113.24     11.59 o 
   0   8   6       21.20       11.26      9.33 o 
   1   8   6      107.31      115.38     16.22 o 
   2   8   6       77.45       35.24     11.10 o 
   3   8   6        0.63       17.44     11.29 o 
   4   8   6       10.30        6.47      9.93 o 
   5   8   6       65.46       84.53     14.66 o 
   6   8   6        0.22        3.00     17.20 o 
   7   8   6        0.00        9.24     19.63 o 
   8   8   6        4.67        0.11     43.27 o 
 -11   9   6        1.52       48.23     24.38 o 
 -10   9   6        0.66        0.68     17.53 o 
  -9   9   6        9.17        3.24     14.22 o 
  -8   9   6        5.20        3.65     12.55 o 
  -7   9   6        0.11        4.45      9.33 o 
  -6   9   6       22.71       20.19      9.75 o 
  -5   9   6       25.50       10.05      8.75 o 
  -4   9   6      524.63      450.05     17.92 o 
  -3   9   6        6.33       15.65     12.47 o 
  -2   9   6      609.66      482.55     22.41 o 
  -1   9   6      139.75      105.08     12.07 o 
   0   9   6        6.36       10.30     10.40 o 
   1   9   6      140.20      135.77     16.23 o 
   2   9   6       71.21       52.23     14.59 o 
   3   9   6      270.28      226.31     18.95 o 
   4   9   6       19.26       16.79     14.46 o 
   5   9   6        4.04       16.46     16.66 o 
   6   9   6        0.01        4.83     19.42 o 
   7   9   6        0.23        1.26     27.95 o 
 -10  10   6        0.74        2.12     16.93 o 
  -9  10   6        0.01        7.18     16.16 o 
  -8  10   6        0.07       11.21     14.90 o 
  -7  10   6        0.96        8.65     11.03 o 
  -6  10   6       56.54       45.67     12.81 o 
  -5  10   6       91.97      126.08     14.54 o 
  -4  10   6      784.93      716.44     28.84 o 
  -3  10   6       63.06       70.07     15.93 o 
  -2  10   6       71.30       93.44     16.78 o 
  -1  10   6        1.14       12.83     11.23 o 
   0  10   6      197.43      201.86     16.45 o 
   1  10   6       39.15       40.38     13.01 o 
   2  10   6        6.01        5.52     13.43 o 
   3  10   6        0.15        2.63     13.64 o 
   4  10   6        0.51       11.81     17.14 o 
   5  10   6        4.30        5.11     19.40 o 
   6  10   6        2.63        0.00     34.91 o 
 -10  11   6        1.77        5.01     22.00 o 
  -9  11   6        4.96        1.52     16.45 o 
  -8  11   6        1.23        1.58     21.47 o 
  -7  11   6        0.88       13.29     19.52 o 
  -6  11   6       35.27       26.49     14.37 o 
  -5  11   6       11.75        5.86     14.27 o 
  -4  11   6       16.75       19.76     15.63 o 
  -3  11   6      204.76      188.40     20.40 o 
  -2  11   6      124.70       95.80     19.08 o 
  -1  11   6        3.60        3.46     13.27 o 
   0  11   6        0.01       12.53     13.68 o 
   1  11   6       21.19       12.49     13.82 o 
   2  11   6       47.44       51.89     17.19 o 
   3  11   6        1.61        2.00     16.38 o 
   4  11   6        0.01       10.80     17.17 o 
  -9  12   6       59.46       83.34     31.91 o 
  -8  12   6       19.16       15.82     22.01 o 
  -7  12   6        0.03        1.56     20.01 o 
  -6  12   6       42.47       46.84     18.01 o 
  -5  12   6        1.05        6.63     14.76 o 
  -4  12   6        1.52        0.00     15.72 o 
  -3  12   6      206.61      228.56     22.80 o 
  -2  12   6       26.51       22.83     16.87 o 
  -1  12   6        2.99        4.29     16.67 o 
   0  12   6       36.92       14.50     18.47 o 
   1  12   6        5.77       18.16     21.80 o 
   2  12   6        0.62        0.23     16.72 o 
   3  12   6        9.42       35.04     34.94 o 
  -8  13   6       16.55       70.35     48.11 o 
  -7  13   6        0.84        0.53     20.96 o 
  -6  13   6        0.07        0.42     16.72 o 
  -5  13   6       27.09       19.17     17.94 o 
  -4  13   6       11.58       24.10     19.35 o 
  -3  13   6        0.79        0.05     16.37 o 
  -2  13   6        1.10        2.22     19.74 o 
  -1  13   6        9.79       12.02     19.01 o 
   0  13   6        4.58       34.21     23.01 o 
  -5  14   6        6.20        1.00     30.13 o 
  -4  14   6       11.48        0.37     28.50 o 
  -3  14   6        5.18        0.05     31.02 o 
   2 -15   7        2.50        0.47     37.96 o 
  -1 -14   7        6.92       39.12     55.00 o 
   0 -14   7        7.54       38.63     24.10 o 
   1 -14   7       11.52       26.23     23.13 o 
   2 -14   7        4.58       25.99     22.59 o 
   3 -14   7       38.93       36.96     20.21 o 
   4 -14   7       40.62       55.61     30.95 o 
   5 -14   7        8.56       21.52     27.81 o 
   6 -14   7        6.82        0.32     24.67 o 
   7 -14   7        2.97       11.57     36.91 o 
  -3 -13   7        5.02       26.03     35.81 o 
  -2 -13   7       49.04      119.79     21.89 o 
  -1 -13   7        6.50       13.25     20.00 o 
   0 -13   7        3.63       17.64     18.91 o 
   1 -13   7       99.32       86.60     22.26 o 
   2 -13   7       38.89       40.57     19.73 o 
   3 -13   7      172.24      204.48     24.51 o 
   4 -13   7        2.16        5.12     19.03 o 
   5 -13   7       20.07       22.60     21.20 o 
   6 -13   7        1.79        0.11     20.27 o 
   7 -13   7        6.26        0.16     17.65 o 
   8 -13   7        0.09       17.03     23.17 o 
   9 -13   7       12.57        4.91     24.79 o 
  -4 -12   7        6.15       52.35     41.20 o 
  -3 -12   7       16.28       29.80     17.43 o 
  -2 -12   7       12.82       10.77     17.39 o 
  -1 -12   7        0.54       18.96     15.24 o 
   0 -12   7        6.12       10.81     15.61 o 
   1 -12   7       56.91       84.93     18.81 o 
   2 -12   7       22.25       28.56     16.78 o 
   3 -12   7        6.16       22.93     15.90 o 
   4 -12   7        8.39       17.49     22.82 o 
   5 -12   7       94.12      129.31     24.10 o 
   6 -12   7      150.95      157.78     26.45 o 
   7 -12   7       32.30       30.53     15.16 o 
   8 -12   7        8.84       32.46     36.87 o 
   9 -12   7        0.12        6.27     18.97 o 
  -5 -11   7       16.31       19.65     20.38 o 
  -4 -11   7        0.04        9.18     22.10 o 
  -3 -11   7        3.80       11.60     13.85 o 
  -2 -11   7      117.22      151.75     16.44 o 
  -1 -11   7        1.51        6.62     13.41 o 
   0 -11   7      185.99      166.45     16.89 o 
   1 -11   7      155.35      133.55     19.28 o 
   2 -11   7       71.09       49.05     15.68 o 
   3 -11   7      969.16      904.25     33.19 o 
   4 -11   7        0.04        0.42     13.49 o 
   5 -11   7      178.51      189.48     18.36 o 
   6 -11   7       14.43        3.73     14.25 o 
   7 -11   7       57.66       21.33     13.14 o 
   8 -11   7        0.07        3.28     13.97 o 
   9 -11   7       66.68       34.30     17.86 o 
  10 -11   7       23.80       39.82     25.43 o 
  -6 -10   7       36.83       22.69     21.07 o 
  -5 -10   7        5.56        9.40     16.61 o 
  -4 -10   7        9.73       25.45     17.42 o 
  -3 -10   7       20.38       16.57     16.06 o 
  -2 -10   7       10.83       18.25     13.21 o 
  -1 -10   7       63.83       44.33     11.27 o 
   0 -10   7      750.11      762.13     24.70 o 
   1 -10   7      571.90      608.47     20.85 o 
   2 -10   7        0.10        0.25     11.38 o 
   3 -10   7       18.62       14.91     10.35 o 
   4 -10   7       94.39      132.83     13.74 o 
   5 -10   7      229.51      213.24     18.19 o 
   6 -10   7      116.66      152.98     17.30 o 
   7 -10   7        6.21       13.41     13.14 o 
   8 -10   7       59.76       52.09     15.00 o 
   9 -10   7       42.30       34.10     15.69 o 
  10 -10   7       28.75       28.01     22.48 o 
  11 -10   7        0.09        0.47     33.49 o 
  -7  -9   7       20.11       40.04     21.12 o 
  -6  -9   7        0.50       36.99     20.63 o 
  -5  -9   7        3.00        3.11     15.13 o 
  -4  -9   7      115.97       72.26     14.74 o 
  -3  -9   7      171.79      167.72     16.24 o 
  -2  -9   7        4.46        7.29     10.71 o 
  -1  -9   7      631.75      650.92     22.07 o 
   0  -9   7       17.22       26.28      9.79 o 
   1  -9   7      431.63      482.73     18.82 o 
   2  -9   7       54.94       73.99      9.86 o 
   3  -9   7      488.88      482.69     17.12 o 
   4  -9   7      312.11      279.50     14.11 o 
   5  -9   7       13.33        0.75     10.66 o 
   6  -9   7      149.35      153.91     15.18 o 
   7  -9   7       52.81       73.74     15.31 o 
   8  -9   7       78.61      100.20     16.18 o 
   9  -9   7       81.42      115.50     16.90 o 
  10  -9   7       29.26       22.10     22.77 o 
  11  -9   7       37.00       47.38     27.92 o 
  -8  -8   7        7.26       22.28     19.79 o 
  -7  -8   7       12.03       13.45     16.61 o 
  -6  -8   7       36.14       26.74     15.09 o 
  -5  -8   7       20.86       16.33     13.89 o 
  -4  -8   7       23.50       27.33     12.30 o 
  -3  -8   7      898.90      945.18     27.07 o 
  -2  -8   7        0.28        3.11      9.09 o 
  -1  -8   7        2.61        0.33      7.72 o 
   0  -8   7      178.46      174.87      9.36 o 
   1  -8   7      317.94      324.93      9.89 o 
   2  -8   7      343.49      307.23     10.03 o 
   3  -8   7        4.22        5.95      5.46 o 
   4  -8   7       79.08       90.03     10.22 o 
   5  -8   7      206.23      168.87     14.08 o 
   6  -8   7       11.00       21.74     10.85 o 
   7  -8   7        1.12        1.14      9.95 o 
   8  -8   7       13.77        4.37     10.56 o 
   9  -8   7        0.83        6.74     12.25 o 
  10  -8   7        0.93        0.42     27.76 o 
  11  -8   7        1.46        4.76     19.98 o 
  12  -8   7       13.11       82.08     39.91 o 
  -9  -7   7       13.33       14.62     20.59 o 
  -8  -7   7        0.55        3.50     17.63 o 
  -7  -7   7       35.58       27.05     16.02 o 
  -6  -7   7       22.51       21.86     13.84 o 
  -5  -7   7      184.98      191.03     17.95 o 
  -4  -7   7      131.15      155.98     14.40 o 
  -3  -7   7      923.50      936.26     25.67 o 
  -2  -7   7      188.62      198.68     12.52 o 
  -1  -7   7      179.28      161.64      7.69 o 
   0  -7   7        5.35        6.91      5.46 o 
   1  -7   7       22.33       35.81      5.64 o 
   2  -7   7        2.15        9.42      4.61 o 
   3  -7   7       51.84       54.27      5.85 o 
   4  -7   7       85.10       99.47      8.96 o 
   5  -7   7        3.06        0.00      6.50 o 
   6  -7   7        0.64       12.08      9.54 o 
   7  -7   7       97.99      133.59     13.93 o 
   8  -7   7      622.77      601.21     23.44 o 
   9  -7   7      114.84       92.33     20.13 o 
  10  -7   7        0.50        3.38     19.91 o 
  11  -7   7        0.29        4.75     20.52 o 
  12  -7   7       43.21      135.40     49.32 o 
 -10  -6   7       29.47       69.88     40.59 o 
  -9  -6   7       50.59       55.38     23.96 o 
  -8  -6   7       12.18        3.51     14.74 o 
  -7  -6   7        6.88       19.27     13.65 o 
  -6  -6   7        4.87        3.07     11.55 o 
  -5  -6   7       48.94       52.96     12.86 o 
  -4  -6   7       12.34       18.50      9.29 o 
  -3  -6   7     2061.22     1971.95     35.81 o 
  -2  -6   7      463.56      490.47     11.61 o 
  -1  -6   7     1562.21     1615.42     25.85 o 
   0  -6   7        4.38        1.37      4.10 o 
   1  -6   7       15.66       24.47      4.38 o 
   2  -6   7       41.68       43.64      5.29 o 
   3  -6   7       72.53       74.64      6.00 o 
   4  -6   7      320.60      371.38      9.64 o 
   5  -6   7      295.25      336.26     17.75 o 
   6  -6   7       42.23       38.04     10.01 o 
   7  -6   7      238.93      205.81     24.64 o 
   8  -6   7        6.72        3.18      9.61 o 
   9  -6   7      184.96      210.45     22.22 o 
  10  -6   7        0.06        3.02     16.43 o 
  11  -6   7        9.52        6.08     21.79 o 
  12  -6   7       45.17       65.04     27.16 o 
 -10  -5   7        2.82       13.39     22.43 o 
  -9  -5   7       33.14       48.39     18.93 o 
  -8  -5   7       36.24       31.39     15.64 o 
  -7  -5   7       97.99      101.86     13.03 o 
  -6  -5   7       52.37       40.27     11.10 o 
  -5  -5   7       79.50       88.16     10.78 o 
  -4  -5   7      155.71      130.93      7.91 o 
  -3  -5   7       23.58       21.50      5.59 o 
  -2  -5   7     1890.34     2060.46     31.59 o 
  -1  -5   7     1989.44     2168.27     32.64 o 
   0  -5   7      275.58      264.34      6.92 o 
   1  -5   7     1718.44     1804.39     23.66 o 
   2  -5   7      260.75      301.32      8.74 o 
   3  -5   7     3500.38     3732.86     57.30 o 
   4  -5   7     3226.75     3296.69     52.89 o 
   5  -5   7      673.53      681.32     16.83 o 
   6  -5   7     1156.17     1167.38     30.97 o 
   7  -5   7     1056.09     1021.45     28.18 o 
   8  -5   7      102.07       98.67     14.43 o 
   9  -5   7      103.18      104.06     44.09 o 
  10  -5   7       65.84       52.05     20.91 o 
  11  -5   7       31.41       50.79     39.80 o 
  12  -5   7        7.90        0.95     30.60 o 
 -11  -4   7        1.40      101.02     45.93 o 
 -10  -4   7       61.64       72.00     26.27 o 
  -9  -4   7       12.24        4.32     13.55 o 
  -8  -4   7      288.08      305.59     17.72 o 
  -7  -4   7      208.60      203.17     15.94 o 
  -6  -4   7       11.09       12.86      9.46 o 
  -5  -4   7      494.95      558.29     13.10 o 
  -4  -4   7       26.08       27.99      5.79 o 
  -3  -4   7       65.75       91.04      5.84 o 
  -2  -4   7       39.72       35.15      4.40 o 
  -1  -4   7      231.50      272.20      7.08 o 
   0  -4   7       38.32       28.02      4.18 o 
   1  -4   7      348.49      360.81      9.51 o 
   2  -4   7      373.03      395.99      7.48 o 
   3  -4   7     1019.03      988.43     16.83 o 
   4  -4   7      198.00      191.91      5.46 o 
   5  -4   7      506.34      528.89     14.36 o 
   6  -4   7       12.83        4.45      5.21 o 
   7  -4   7     1390.11     1364.33     34.34 o 
   8  -4   7      420.11      395.11     18.09 o 
   9  -4   7       31.73       37.25     16.19 o 
  10  -4   7        1.07       18.70     18.43 o 
  11  -4   7       30.29        2.11     19.99 o 
  12  -4   7       17.37        0.74     21.39 o 
 -11  -3   7       22.85       24.75     27.11 o 
 -10  -3   7      155.27      138.74     24.60 o 
  -9  -3   7        4.95       14.63     13.46 o 
  -8  -3   7      177.20      188.07     16.59 o 
  -7  -3   7      288.60      277.43     15.51 o 
  -6  -3   7       61.65       69.51      9.00 o 
  -5  -3   7      122.13      107.79      6.94 o 
  -4  -3   7      238.40      235.97      7.96 o 
  -3  -3   7       40.90       66.39      6.65 o 
  -2  -3   7      834.02      754.34     13.58 o 
  -1  -3   7       59.93       48.11      4.24 o 
   0  -3   7       39.33       41.49      3.74 o 
   1  -3   7      174.24      198.75      6.27 o 
   2  -3   7     3403.80     3600.35     53.80 o 
   3  -3   7     1740.57     1748.74     27.28 o 
   4  -3   7     2091.84     2193.38     43.06 o 
   5  -3   7        9.23       10.83      4.95 o 
   6  -3   7      449.06      438.66     13.71 o 
   7  -3   7      449.68      503.87     14.99 o 
   8  -3   7      129.22      105.86     12.36 o 
   9  -3   7       18.01       34.23     24.63 o 
  10  -3   7        5.10       17.62     16.96 o 
  11  -3   7      115.71       95.13     25.89 o 
  12  -3   7       51.24       60.69     26.25 o 
 -11  -2   7       10.55        5.83     20.23 o 
 -10  -2   7       14.85       30.78     19.45 o 
  -9  -2   7       73.50       55.63     14.86 o 
  -8  -2   7       17.42       32.15     10.38 o 
  -7  -2   7       33.19       38.02      8.91 o 
  -6  -2   7       42.72       25.76      6.88 o 
  -5  -2   7       30.14       38.39      5.40 o 
  -4  -2   7      313.81      301.84      8.64 o 
  -3  -2   7      345.36      244.63      6.64 o 
  -2  -2   7        0.97        1.27      3.42 o 
  -1  -2   7      964.23     1014.50     16.72 o 
   0  -2   7      149.76      185.91      4.25 o 
   1  -2   7      308.86      278.55      5.64 o 
   2  -2   7      181.31      175.08      5.62 o 
   3  -2   7      192.80      199.62      5.24 o 
   4  -2   7      715.21      685.49     16.22 o 
   5  -2   7       55.75       56.09      6.41 o 
   6  -2   7      287.57      304.35     10.63 o 
   7  -2   7      398.81      328.75     12.65 o 
   8  -2   7        3.99       20.02     12.09 o 
   9  -2   7        0.68       28.31     16.16 o 
  10  -2   7        4.41        0.11     23.03 o 
  11  -2   7        1.97       19.01     19.75 o 
  12  -2   7       26.59      169.47     46.32 o 
 -12  -1   7       24.24        0.05     22.29 o 
 -11  -1   7        0.21        0.26     22.24 o 
 -10  -1   7        7.34       14.33     14.14 o 
  -9  -1   7       26.56       19.57     10.32 o 
  -8  -1   7       80.81       81.76     11.08 o 
  -7  -1   7      149.14      148.88      9.92 o 
  -6  -1   7      581.78      631.08     13.13 o 
  -5  -1   7      271.60      286.64      8.23 o 
  -4  -1   7        3.17        6.80      5.34 o 
  -3  -1   7       53.97       52.67      8.62 o 
  -2  -1   7      645.68      794.32     13.15 o 
  -1  -1   7     1159.12     1206.70     20.20 o 
   0  -1   7      664.29      588.56      6.95 o 
   1  -1   7      491.35      458.81     15.22 o 
   2  -1   7     1828.79     1682.35     34.27 o 
   3  -1   7     2515.93     2695.19     44.54 o 
   4  -1   7      583.69      664.62     18.52 o 
   5  -1   7      367.32      335.22     10.00 o 
   6  -1   7        6.02       11.04      6.65 o 
   7  -1   7       33.91       36.79      7.95 o 
   8  -1   7      123.49      139.40     21.94 o 
   9  -1   7        0.04        7.55     12.40 o 
  10  -1   7       20.18       25.88     18.90 o 
  11  -1   7       54.71      136.34     33.81 o 
 -12   0   7        0.76       28.24     28.13 o 
 -11   0   7        0.27       12.49     18.08 o 
 -10   0   7        7.36        8.03     15.47 o 
  -9   0   7       86.38       66.13     12.14 o 
  -8   0   7        2.31        4.47      7.77 o 
  -7   0   7      132.40      119.84      7.80 o 
  -6   0   7      118.01      121.88      6.58 o 
  -5   0   7      769.52      771.99     13.83 o 
  -4   0   7        2.42        5.29      3.44 o 
  -3   0   7      481.44      598.71     14.72 o 
  -2   0   7     5946.35     5570.77    118.57 o 
  -1   0   7     9850.17     9035.08    128.28 o 
   0   0   7     2422.18     2192.01     55.92 o 
   1   0   7      475.13      466.19     33.27 o 
   2   0   7     3520.13     3588.65     70.57 o 
   3   0   7     1215.56     1160.22     24.72 o 
   4   0   7     1168.43     1082.53     18.00 o 
   5   0   7      632.31      597.30     13.68 o 
   6   0   7      124.36       94.06      9.11 o 
   7   0   7       74.04       56.63      9.50 o 
   8   0   7        1.79        2.95     10.53 o 
   9   0   7       40.69       32.61     16.42 o 
  10   0   7       37.91       37.53     39.30 o 
  11   0   7        0.00       27.87     30.29 o 
 -12   1   7       17.08       20.23     24.67 o 
 -11   1   7       39.28       34.99     22.11 o 
 -10   1   7       44.38       42.16     16.42 o 
  -9   1   7       23.61       13.62      9.46 o 
  -8   1   7        1.10        7.43      7.45 o 
  -7   1   7      327.85      319.54     10.09 o 
  -6   1   7       26.72       25.49      4.88 o 
  -5   1   7      749.21      770.62     12.78 o 
  -4   1   7      408.77      325.12      9.73 o 
  -3   1   7     1680.24     1511.49     23.10 o 
  -2   1   7      934.27      837.61     14.31 o 
  -1   1   7     1298.21     1268.11     31.16 o 
   0   1   7      106.66      173.77     30.72 o 
   1   1   7       50.76       59.98      8.27 o 
   2   1   7     1813.63     1687.52     20.12 o 
   3   1   7       45.59       51.63     11.16 o 
   4   1   7      547.71      558.07     13.78 o 
   5   1   7      167.53      133.56      7.09 o 
   6   1   7       45.57       50.68      7.62 o 
   7   1   7       60.12       48.65      9.39 o 
   8   1   7        1.27        0.94     13.95 o 
   9   1   7       94.51       92.88     20.05 o 
  10   1   7        4.38       31.36     20.41 o 
  11   1   7       10.08        0.42     22.98 o 
 -12   2   7        6.86       27.60     19.55 o 
 -11   2   7        7.62       23.28     33.52 o 
 -10   2   7       77.34       90.36     18.17 o 
  -9   2   7        6.02       17.37     12.96 o 
  -8   2   7       45.49       62.91      9.11 o 
  -7   2   7        5.41        6.22      6.13 o 
  -6   2   7      175.22      175.66      7.13 o 
  -5   2   7     1507.15     1369.03     23.94 o 
  -4   2   7      351.42      282.63      9.85 o 
  -3   2   7      117.05       98.54      4.49 o 
  -2   2   7       99.15      126.19      5.52 o 
  -1   2   7      182.66      162.48      7.07 o 
   0   2   7      786.82      814.64     26.94 o 
   1   2   7      428.64      507.58     11.54 o 
   2   2   7      256.97      237.00      7.92 o 
   3   2   7       13.03       22.61      4.51 o 
   4   2   7       67.90       70.21      5.86 o 
   5   2   7      154.92      175.02      9.36 o 
   6   2   7        0.02        1.44      5.99 o 
   7   2   7      171.07      163.75     18.80 o 
   8   2   7        0.06        3.04     14.02 o 
   9   2   7        0.16        6.32     15.36 o 
  10   2   7        2.93       22.93     23.19 o 
  11   2   7       14.73       39.80     37.70 o 
 -12   3   7        0.12        0.16     18.00 o 
 -11   3   7       15.79       30.35     28.53 o 
 -10   3   7       30.90       38.89     17.11 o 
  -9   3   7       22.14       14.25     12.22 o 
  -8   3   7       52.07       37.23      9.51 o 
  -7   3   7        0.62        0.19      4.65 o 
  -6   3   7      479.75      427.22      9.93 o 
  -5   3   7        5.52        6.00      4.63 o 
  -4   3   7       39.66       52.14     10.93 o 
  -3   3   7      221.72      248.02      6.73 o 
  -2   3   7     2666.11     2699.28     41.60 o 
  -1   3   7     2310.20     2520.40     49.18 o 
   0   3   7     1155.31     1255.57     15.67 o 
   1   3   7       70.63       52.29      5.69 o 
   2   3   7      187.58      164.36      8.86 o 
   3   3   7       79.93       91.78      8.09 o 
   4   3   7       54.43       62.37      7.46 o 
   5   3   7      660.92      583.02     14.78 o 
   6   3   7       22.17       42.20      9.13 o 
   7   3   7        9.13        4.79     12.68 o 
   8   3   7        0.22       18.17     18.22 o 
   9   3   7        1.95       12.51     19.10 o 
  10   3   7        2.83       17.50     24.61 o 
 -12   4   7        0.93        7.31     20.27 o 
 -11   4   7        0.77        5.53     15.83 o 
 -10   4   7       23.55       38.91     18.58 o 
  -9   4   7        2.24       20.38     13.88 o 
  -8   4   7       53.49       31.58     12.23 o 
  -7   4   7       94.96      105.96      9.45 o 
  -6   4   7        5.84        2.71      4.01 o 
  -5   4   7       87.21       95.90      6.22 o 
  -4   4   7       17.37        4.80      4.04 o 
  -3   4   7      988.17      959.28     17.35 o 
  -2   4   7       40.33       48.29      4.88 o 
  -1   4   7      343.72      359.10      9.94 o 
   0   4   7      130.67      127.45      5.69 o 
   1   4   7      119.03       98.56      6.23 o 
   2   4   7     1080.91     1138.38     19.85 o 
   3   4   7        7.51        9.88      5.61 o 
   4   4   7       80.94       98.20     10.02 o 
   5   4   7       20.65       41.12     11.67 o 
   6   4   7       92.40       81.32     10.85 o 
   7   4   7      169.11      121.80     21.37 o 
   8   4   7       22.38       19.57     19.55 o 
   9   4   7        0.00        5.82     20.71 o 
  10   4   7        0.01        0.05     23.08 o 
 -12   5   7        0.08        0.00     17.77 o 
 -11   5   7       17.01        9.80     18.82 o 
 -10   5   7      142.91      138.24     32.89 o 
  -9   5   7       67.95       41.44     22.40 o 
  -8   5   7      122.02      105.37     12.06 o 
  -7   5   7       49.02       47.57      9.58 o 
  -6   5   7      108.40      109.74      9.60 o 
  -5   5   7      380.95      366.79     10.03 o 
  -4   5   7        2.12        5.08      4.62 o 
  -3   5   7      527.81      552.64     12.56 o 
  -2   5   7      179.35      155.02      9.70 o 
  -1   5   7      368.14      426.67     10.65 o 
   0   5   7     1821.47     1883.91     33.85 o 
   1   5   7      393.63      408.13     10.11 o 
   2   5   7        5.29        5.60      6.76 o 
   3   5   7       38.62       30.49      7.35 o 
   4   5   7      111.60      126.11     12.05 o 
   5   5   7       13.23       28.12     11.58 o 
   6   5   7       60.49       45.48     13.88 o 
   7   5   7      136.39      161.77     23.88 o 
   8   5   7        0.06       23.41     21.09 o 
   9   5   7        7.82       13.54     23.34 o 
  10   5   7        1.77        0.37     33.07 o 
 -12   6   7       10.45        0.32     17.10 o 
 -11   6   7        3.07        0.16     16.14 o 
 -10   6   7       10.07       12.99     15.49 o 
  -9   6   7       53.64       59.25     17.07 o 
  -8   6   7      202.98      251.36     15.21 o 
  -7   6   7      150.67      123.79     11.11 o 
  -6   6   7       50.86       30.11      7.62 o 
  -5   6   7      233.27      223.90     11.51 o 
  -4   6   7        1.53       13.78      5.69 o 
  -3   6   7      886.37      887.79     17.87 o 
  -2   6   7       52.19       28.97      6.02 o 
  -1   6   7      486.13      572.18     13.30 o 
   0   6   7       12.24        2.80      5.03 o 
   1   6   7      132.04      127.65      9.58 o 
   2   6   7       48.75       33.12      9.59 o 
   3   6   7       58.86       71.30      9.81 o 
   4   6   7      142.46      168.09     14.22 o 
   5   6   7        2.91       18.35     12.16 o 
   6   6   7        0.98        1.76     13.48 o 
   7   6   7      110.92      142.04     25.74 o 
   8   6   7        9.20       37.40     24.94 o 
   9   6   7        1.05        0.05     36.33 o 
 -12   7   7        0.49       29.60     27.03 o 
 -11   7   7       45.56       48.71     23.27 o 
 -10   7   7       73.10       60.09     20.51 o 
  -9   7   7        0.24        3.30     14.26 o 
  -8   7   7       25.30        8.31      9.32 o 
  -7   7   7        9.47       16.10      8.82 o 
  -6   7   7      164.18      155.20     11.39 o 
  -5   7   7       82.48       51.65      9.29 o 
  -4   7   7        0.41        0.00      6.49 o 
  -3   7   7       86.94       95.29      8.14 o 
  -2   7   7       23.25       17.48      6.34 o 
  -1   7   7       32.80       31.17      6.83 o 
   0   7   7       30.99       18.81     12.58 o 
   1   7   7       10.89       15.18      8.94 o 
   2   7   7     1032.99     1019.24     26.54 o 
   3   7   7      137.22      185.37     15.35 o 
   4   7   7       40.93       36.65     11.15 o 
   5   7   7        3.41       10.17     11.94 o 
   6   7   7       20.67       15.79     15.68 o 
   7   7   7       73.25       73.69     25.87 o 
   8   7   7        0.20        2.19     25.73 o 
 -11   8   7       33.74       32.13     22.23 o 
 -10   8   7        0.65        0.38     17.09 o 
  -9   8   7       12.47       19.10     18.08 o 
  -8   8   7       25.19       11.90     12.03 o 
  -7   8   7       12.86        9.86      8.09 o 
  -6   8   7       20.08       27.95     10.46 o 
  -5   8   7      202.05      184.94     12.61 o 
  -4   8   7      131.34      135.84     12.18 o 
  -3   8   7       12.24       10.16      8.98 o 
  -2   8   7        5.08        3.96      9.48 o 
  -1   8   7       66.98      116.25     11.92 o 
   0   8   7       17.86        4.36      8.95 o 
   1   8   7      114.04      125.88     13.69 o 
   2   8   7        3.03       12.17     12.53 o 
   3   8   7       15.36       37.14     12.26 o 
   4   8   7       10.87        9.06     12.65 o 
   5   8   7        0.57        9.85     13.76 o 
   6   8   7        0.00       16.14     36.70 o 
   7   8   7        1.51       12.14     19.62 o 
 -11   9   7        4.71       20.39     25.55 o 
 -10   9   7       16.13       14.36     19.70 o 
  -9   9   7        0.95        6.36     32.97 o 
  -8   9   7       12.08       20.87     14.65 o 
  -7   9   7      156.70      164.16     14.11 o 
  -6   9   7      147.73      193.61     13.81 o 
  -5   9   7       71.69      100.23     11.94 o 
  -4   9   7        0.15        2.04      8.77 o 
  -3   9   7      161.88      141.45     17.51 o 
  -2   9   7      605.94      484.29     22.54 o 
  -1   9   7       64.66       73.51     12.85 o 
   0   9   7      101.63      115.70     13.31 o 
   1   9   7        0.50        0.05      9.80 o 
   2   9   7        9.81        5.28     11.59 o 
   3   9   7       42.15       25.11     13.58 o 
   4   9   7       70.55       58.74     16.88 o 
   5   9   7       14.57       19.36     18.79 o 
   6   9   7        5.67       21.96     22.79 o 
   7   9   7        0.00        7.89     37.91 o 
 -10  10   7        1.82        1.16     17.25 o 
  -9  10   7       30.42       17.82     18.67 o 
  -8  10   7        2.69        1.27     13.14 o 
  -7  10   7       32.82       29.73     12.37 o 
  -6  10   7       12.48       24.97     11.53 o 
  -5  10   7       99.73       85.35     16.15 o 
  -4  10   7      443.65      512.55     23.67 o 
  -3  10   7      351.58      407.65     23.27 o 
  -2  10   7      293.72      371.28     21.09 o 
  -1  10   7      183.09      216.91     16.51 o 
   0  10   7       11.22       24.63     12.49 o 
   1  10   7       24.11       30.82     13.45 o 
   2  10   7        0.27       14.73     13.85 o 
   3  10   7        7.75       15.17     14.80 o 
   4  10   7       27.22       26.34     18.63 o 
   5  10   7       15.00       37.46     23.65 o 
 -10  11   7       16.35       65.73     40.54 o 
  -9  11   7        8.24        7.70     17.31 o 
  -8  11   7        0.89        6.89     15.09 o 
  -7  11   7       31.65       33.93     14.33 o 
  -6  11   7       21.85        1.42     13.00 o 
  -5  11   7       10.37       28.10     15.26 o 
  -4  11   7       16.69       18.07     15.83 o 
  -3  11   7        0.85        0.98     13.54 o 
  -2  11   7      108.28      168.65     20.97 o 
  -1  11   7        1.10        2.24     14.33 o 
   0  11   7       14.70       22.83     14.91 o 
   1  11   7        3.27        8.13     14.04 o 
   2  11   7        1.36        4.40     14.41 o 
   3  11   7        9.20       17.60     17.38 o 
   4  11   7        2.08        6.57     20.42 o 
  -9  12   7        3.01       16.37     26.75 o 
  -8  12   7       17.73       20.58     25.42 o 
  -7  12   7        1.24        0.00     20.01 o 
  -6  12   7        1.99        3.43     13.96 o 
  -5  12   7       10.79       15.43     15.90 o 
  -4  12   7        1.14       11.47     16.88 o 
  -3  12   7       25.18       54.27     19.50 o 
  -2  12   7        1.82       13.81     16.24 o 
  -1  12   7        0.78       13.74     17.14 o 
   0  12   7       10.09       17.43     20.68 o 
   1  12   7       10.11       25.96     22.12 o 
   2  12   7        0.24        0.65     16.53 o 
   3  12   7        4.61        2.78     27.02 o 
  -8  13   7        0.29       24.98     42.91 o 
  -7  13   7        0.15        0.16     42.59 o 
  -6  13   7        0.05        0.16     16.88 o 
  -5  13   7        0.06       30.43     20.30 o 
  -4  13   7       35.64       47.66     20.86 o 
  -3  13   7        5.79        6.79     19.96 o 
  -2  13   7      115.15      174.28     28.36 o 
  -1  13   7        6.06        3.05     19.43 o 
   0  13   7        2.41        1.65     21.98 o 
   1  13   7       29.70       36.28     45.96 o 
  -6  14   7       12.41       18.14     37.12 o 
  -5  14   7       45.89        0.84     31.76 o 
  -4  14   7       16.88       75.24     37.49 o 
  -3  14   7       20.71        0.05     31.50 o 
   2 -15   8       86.64       63.15     47.01 o 
  -1 -14   8        4.93       12.57     49.22 o 
   0 -14   8        0.00        7.95     20.29 o 
   1 -14   8       14.50       40.43     23.16 o 
   2 -14   8       34.66       53.88     23.50 o 
   3 -14   8       44.98       71.16     29.68 o 
   4 -14   8       58.55       92.15     28.96 o 
   5 -14   8        3.63       10.61     26.78 o 
   6 -14   8        8.00       41.27     29.03 o 
   7 -14   8        4.02        0.05     31.18 o 
  -3 -13   8       71.73      222.79     49.48 o 
  -2 -13   8        0.01        9.31     23.68 o 
  -1 -13   8        1.91        4.17     20.64 o 
   0 -13   8       36.45       60.06     22.61 o 
   1 -13   8       46.04       53.79     22.20 o 
   2 -13   8       31.43       26.02     17.78 o 
   3 -13   8        5.75        8.03     17.49 o 
   4 -13   8       11.84       15.15     21.51 o 
   5 -13   8       36.61       25.36     25.80 o 
   6 -13   8       54.19       34.23     25.10 o 
   7 -13   8        0.10       11.77     19.16 o 
   8 -13   8       93.33      107.41     23.18 o 
   9 -13   8        2.44       19.82     39.91 o 
  -4 -12   8       21.39        2.55     19.95 o 
  -3 -12   8        0.09       15.36     17.82 o 
  -2 -12   8       64.30       61.98     16.58 o 
  -1 -12   8       21.77        9.96     13.94 o 
   0 -12   8        0.16        6.67     17.23 o 
   1 -12   8      109.13      115.03     21.26 o 
   2 -12   8        8.91        7.43     15.73 o 
   3 -12   8       49.83       39.75     16.31 o 
   4 -12   8       46.45       66.84     23.61 o 
   5 -12   8      122.56       86.77     24.27 o 
   6 -12   8       10.11        3.49     15.10 o 
   7 -12   8        7.66        9.21     13.73 o 
   8 -12   8        9.33        0.11     14.58 o 
   9 -12   8        0.05       17.04     35.39 o 
  -5 -11   8        6.10       29.15     30.95 o 
  -4 -11   8        0.55        0.61     18.13 o 
  -3 -11   8       43.09       55.05     18.68 o 
  -2 -11   8       15.16       25.03     16.18 o 
  -1 -11   8        0.34       12.76     11.84 o 
   0 -11   8        9.91       12.77     12.75 o 
   1 -11   8       92.47       86.57     17.33 o 
   2 -11   8      285.90      381.75     24.35 o 
   3 -11   8      548.20      599.01     26.87 o 
   4 -11   8       11.81        6.73     16.38 o 
   5 -11   8      248.62      230.60     21.19 o 
   6 -11   8      101.40       75.76     17.08 o 
   7 -11   8       16.67       30.45     16.68 o 
   8 -11   8        4.90       18.58     25.08 o 
   9 -11   8        7.87        0.33     21.96 o 
  10 -11   8        8.06        1.61     24.62 o 
  -6 -10   8        1.45       12.98     20.02 o 
  -5 -10   8        6.79        0.92     16.95 o 
  -4 -10   8        0.05       12.84     16.71 o 
  -3 -10   8      318.36      297.66     20.15 o 
  -2 -10   8       82.94       84.58     16.77 o 
  -1 -10   8        0.18       19.66     12.60 o 
   0 -10   8       12.49       28.12     11.90 o 
   1 -10   8       31.95       20.27     12.07 o 
   2 -10   8        2.59        0.11     14.26 o 
   3 -10   8        2.14       13.89      9.84 o 
   4 -10   8       11.93        9.95     10.21 o 
   5 -10   8       20.91       61.33     14.10 o 
   6 -10   8        0.66        8.15     11.36 o 
   7 -10   8       42.89       31.44     39.80 o 
   8 -10   8       11.11        0.00     12.47 o 
   9 -10   8        2.97       12.52     21.62 o 
  10 -10   8        0.00        0.05     20.18 o 
  11 -10   8        0.17       42.64     34.49 o 
  -7  -9   8       24.87       35.42     20.81 o 
  -6  -9   8        0.15        3.88     17.51 o 
  -5  -9   8        0.06        4.17     15.90 o 
  -4  -9   8      258.23      256.24     21.20 o 
  -3  -9   8      527.95      553.80     35.74 o 
  -2  -9   8     1042.95     1042.96     29.08 o 
  -1  -9   8       31.96       25.13     10.58 o 
   0  -9   8       90.73       70.97     10.32 o 
   1  -9   8     1487.83     1509.93     34.69 o 
   2  -9   8      103.10      108.18      8.86 o 
   3  -9   8       10.78        7.34      8.82 o 
   4  -9   8       76.42       81.58     11.05 o 
   5  -9   8       11.36        2.78      9.86 o 
   6  -9   8        8.18        2.92     10.81 o 
   7  -9   8      370.90      360.82     25.14 o 
   8  -9   8      202.98      234.70     19.47 o 
   9  -9   8       85.23       81.16     22.77 o 
  10  -9   8       25.26        0.11     30.76 o 
  11  -9   8       24.76        0.84     20.48 o 
  -8  -8   8       27.72       40.33     20.76 o 
  -7  -8   8        3.49       17.10     17.10 o 
  -6  -8   8       71.98       83.03     20.56 o 
  -5  -8   8       22.13       31.23     15.39 o 
  -4  -8   8        0.23        0.05     11.57 o 
  -3  -8   8      345.46      339.45     18.21 o 
  -2  -8   8        4.74       17.06     13.61 o 
  -1  -8   8       16.86       16.20      8.15 o 
   0  -8   8      117.69      118.26      8.25 o 
   1  -8   8      367.15      328.08     10.31 o 
   2  -8   8     1034.09     1022.49     18.59 o 
   3  -8   8       55.03       69.67      6.80 o 
   4  -8   8      322.64      298.70     13.33 o 
   5  -8   8        0.13        1.87      8.68 o 
   6  -8   8       93.24       48.57     12.14 o 
   7  -8   8       46.32       45.30     12.73 o 
   8  -8   8        5.11       11.53     10.57 o 
   9  -8   8       18.63       21.60     20.26 o 
  10  -8   8        0.36        5.07     18.92 o 
  11  -8   8        0.25       22.94     23.90 o 
  12  -8   8        4.10       56.26     41.01 o 
  -9  -7   8       11.27       39.22     27.53 o 
  -8  -7   8        0.67       18.33     16.39 o 
  -7  -7   8        4.32        2.14     14.53 o 
  -6  -7   8      142.65      111.07     35.40 o 
  -5  -7   8        1.22        0.00     10.85 o 
  -4  -7   8      288.11      305.69     16.07 o 
  -3  -7   8        0.10        7.97      8.71 o 
  -2  -7   8      140.30      145.74     10.77 o 
  -1  -7   8      180.73      182.24      8.14 o 
   0  -7   8      145.85      158.91      7.58 o 
   1  -7   8      122.91      132.72      6.79 o 
   2  -7   8      295.79      318.94      9.36 o 
   3  -7   8       46.77       53.45      5.95 o 
   4  -7   8      126.37      121.10      9.33 o 
   5  -7   8       22.89       23.35     10.05 o 
   6  -7   8       24.98       33.02     10.54 o 
   7  -7   8       11.03       26.25     10.04 o 
   8  -7   8       60.58       65.42     13.11 o 
   9  -7   8       51.33       45.77     21.13 o 
  10  -7   8        0.03        0.21     25.45 o 
  11  -7   8        2.77       20.73     25.16 o 
  12  -7   8       59.25      108.79     38.54 o 
  -9  -6   8        0.74       16.84     18.69 o 
  -8  -6   8       33.07       53.76     16.78 o 
  -7  -6   8       51.25       51.06     15.01 o 
  -6  -6   8      515.09      479.78     29.04 o 
  -5  -6   8      322.96      318.39     17.62 o 
  -4  -6   8       22.18       34.81      7.90 o 
  -3  -6   8      441.76      463.73     12.94 o 
  -2  -6   8     1220.59     1258.63     19.87 o 
  -1  -6   8      272.92      321.58      8.58 o 
   0  -6   8      172.70      178.82      7.33 o 
   1  -6   8        1.98        4.14      3.85 o 
   2  -6   8       59.71       87.11      6.61 o 
   3  -6   8      153.95      150.63      7.84 o 
   4  -6   8      261.80      305.14      9.65 o 
   5  -6   8       31.98       22.04      8.93 o 
   6  -6   8        8.88        9.00      8.73 o 
   7  -6   8        2.17       18.69      9.87 o 
   8  -6   8       15.74       18.48     10.12 o 
   9  -6   8        9.44       14.98     15.07 o 
  10  -6   8      144.01      149.22     22.92 o 
  11  -6   8        8.50       25.47     24.01 o 
  12  -6   8        2.78       15.75     21.33 o 
 -10  -5   8       10.00       21.42     26.09 o 
  -9  -5   8      112.25       57.66     20.04 o 
  -8  -5   8       45.13       33.73     15.15 o 
  -7  -5   8      542.00      538.01     20.38 o 
  -6  -5   8      148.35      144.09     14.29 o 
  -5  -5   8        8.23        6.20      9.55 o 
  -4  -5   8     1087.63      998.76     18.99 o 
  -3  -5   8        7.63        7.83      5.25 o 
  -2  -5   8        3.80        4.43      4.25 o 
  -1  -5   8     1538.16     1789.95     27.82 o 
   0  -5   8       56.60       54.03      4.77 o 
   1  -5   8       67.65       98.66      5.35 o 
   2  -5   8     4976.78     5149.58     82.95 o 
   3  -5   8       11.21       13.85      4.40 o 
   4  -5   8      435.05      408.13     10.09 o 
   5  -5   8      646.98      576.98     15.08 o 
   6  -5   8       37.56       41.34      8.56 o 
   7  -5   8       16.12       27.99      9.74 o 
   8  -5   8       41.77       52.50     16.56 o 
   9  -5   8        5.73        7.41     22.08 o 
  10  -5   8       82.51      101.15     24.28 o 
  11  -5   8        8.76       20.06     22.90 o 
  12  -5   8        0.74       11.39     22.06 o 
 -11  -4   8        0.02        0.00     36.91 o 
 -10  -4   8        9.23       38.57     33.63 o 
  -9  -4   8       34.70       52.42     14.08 o 
  -8  -4   8       61.63       76.39     15.98 o 
  -7  -4   8      213.68      219.45     17.08 o 
  -6  -4   8       93.71       77.27     11.36 o 
  -5  -4   8        1.06       10.23      6.53 o 
  -4  -4   8      393.37      473.87     11.36 o 
  -3  -4   8      152.98      171.54      6.94 o 
  -2  -4   8      454.81      450.99     11.73 o 
  -1  -4   8     2697.25     2680.82     36.59 o 
   0  -4   8       84.61       88.05      6.84 o 
   1  -4   8      559.69      457.66     10.69 o 
   2  -4   8      373.29      314.63      8.80 o 
   3  -4   8      523.97      475.05     11.11 o 
   4  -4   8      203.93      177.54      5.71 o 
   5  -4   8      283.92      299.00      9.93 o 
   6  -4   8        7.80       11.70      5.85 o 
   7  -4   8      105.66      114.66     12.48 o 
   8  -4   8      288.23      306.27     24.11 o 
   9  -4   8       21.55       36.14     17.92 o 
  10  -4   8        1.89        3.51     14.74 o 
  11  -4   8        2.75       10.88     34.60 o 
  12  -4   8        0.56        8.23     24.64 o 
 -11  -3   8       11.27        3.11     24.52 o 
 -10  -3   8       50.95       61.00     22.16 o 
  -9  -3   8        4.29       11.30     14.04 o 
  -8  -3   8       43.44       56.10     13.27 o 
  -7  -3   8      542.16      553.14     17.78 o 
  -6  -3   8        9.95       12.97      6.90 o 
  -5  -3   8       63.00       54.41      6.99 o 
  -4  -3   8      312.01      336.73      8.83 o 
  -3  -3   8       16.57       30.73      6.10 o 
  -2  -3   8     1614.90     1668.92     24.22 o 
  -1  -3   8      341.77      334.33      8.80 o 
   0  -3   8     4081.05     4361.39     61.26 o 
   1  -3   8      158.36      143.88      6.07 o 
   2  -3   8      389.37      342.74      8.97 o 
   3  -3   8      700.90      723.87     12.70 o 
   4  -3   8      745.70      796.96     16.87 o 
   5  -3   8      580.52      582.64     14.10 o 
   6  -3   8        0.14        7.29      6.12 o 
   7  -3   8      519.87      425.25     14.82 o 
   8  -3   8       43.14       36.50     15.32 o 
   9  -3   8       22.92       10.40     14.87 o 
  10  -3   8       20.40       13.04     17.35 o 
  11  -3   8        0.04        0.16     18.24 o 
  12  -3   8       15.22       79.03     42.38 o 
 -11  -2   8       15.81       30.81     27.68 o 
 -10  -2   8        0.20       12.03     17.80 o 
  -9  -2   8       25.63       57.70     14.94 o 
  -8  -2   8        7.67       23.75      9.36 o 
  -7  -2   8        1.44        0.00      6.69 o 
  -6  -2   8        2.00        9.24      6.38 o 
  -5  -2   8      516.04      481.36     11.25 o 
  -4  -2   8      654.76      627.45     12.33 o 
  -3  -2   8      207.74      269.20      7.85 o 
  -2  -2   8        2.72        4.23      2.80 o 
  -1  -2   8     2626.81     2629.48     44.74 o 
   0  -2   8      298.71      260.55      6.03 o 
   1  -2   8       34.28       39.94      3.15 o 
   2  -2   8        1.49        2.58      2.33 o 
   3  -2   8      142.38      158.07     10.76 o 
   4  -2   8     5270.64     5503.93     85.24 o 
   5  -2   8      245.15      235.89      8.35 o 
   6  -2   8       41.94       54.21      7.18 o 
   7  -2   8      131.54      140.10      9.78 o 
   8  -2   8       50.21       25.94     10.92 o 
   9  -2   8        0.28        0.37     13.16 o 
  10  -2   8       43.48       49.13     44.04 o 
  11  -2   8        6.68        8.17     19.69 o 
  12  -2   8       34.98       72.14     41.91 o 
 -12  -1   8       16.01        0.05     27.50 o 
 -11  -1   8       66.49      109.74     32.18 o 
 -10  -1   8        3.95       14.02     13.83 o 
  -9  -1   8        0.34        3.68      9.99 o 
  -8  -1   8        3.92        9.09      9.04 o 
  -7  -1   8      156.52      160.38      9.99 o 
  -6  -1   8       43.43       73.26     10.01 o 
  -5  -1   8        8.33        9.10      4.26 o 
  -4  -1   8     1640.55     1515.19     24.98 o 
  -3  -1   8      521.98      582.30     15.25 o 
  -2  -1   8     2190.30     2001.96     53.60 o 
  -1  -1   8     1726.11     1619.81     28.45 o 
   0  -1   8      164.07      117.79     25.49 o 
   1  -1   8      258.02      264.61      9.38 o 
   2  -1   8      992.91      928.61     22.37 o 
   3  -1   8      161.56      183.98      5.58 o 
   4  -1   8     1323.75     1241.94     20.62 o 
   5  -1   8      342.13      364.12     10.49 o 
   6  -1   8      236.85      248.17     10.46 o 
   7  -1   8       19.12       29.84     12.70 o 
   8  -1   8       40.15       11.51     11.83 o 
   9  -1   8        4.20       18.20     13.41 o 
  10  -1   8       36.04       32.24     18.18 o 
  11  -1   8        1.81       50.85     30.44 o 
  12  -1   8        8.52        5.31     35.18 o 
 -12   0   8        4.24       20.61     25.40 o 
 -11   0   8       27.16       18.76     18.70 o 
 -10   0   8       19.81       49.55     17.32 o 
  -9   0   8       10.74        6.27      9.67 o 
  -8   0   8       27.46       21.08      8.81 o 
  -7   0   8        5.21       11.61      7.15 o 
  -6   0   8       55.00       50.32      6.32 o 
  -5   0   8      312.60      322.34      9.77 o 
  -4   0   8      263.80      183.66      6.01 o 
  -3   0   8      581.88      412.16      9.28 o 
  -2   0   8     7184.86     6732.91    102.20 o 
  -1   0   8     4335.60     4826.23     69.52 o 
   0   0   8      598.62      504.32     17.17 o 
   1   0   8      189.11      158.24      9.93 o 
   2   0   8      491.14      513.12      9.46 o 
   3   0   8       55.93       52.59      3.90 o 
   4   0   8     2142.52     2326.58     40.72 o 
   5   0   8       53.03       48.56      6.32 o 
   6   0   8       29.23       20.14      8.12 o 
   7   0   8      123.16      102.33     12.76 o 
   8   0   8      384.95      408.16     20.11 o 
   9   0   8       74.02       74.27     16.60 o 
  10   0   8       50.98       80.52     21.15 o 
  11   0   8        2.58       62.73     32.60 o 
 -12   1   8        3.50       41.12     22.78 o 
 -11   1   8       10.87       11.36     18.67 o 
 -10   1   8       96.22       82.16     17.87 o 
  -9   1   8        6.03        0.53      8.32 o 
  -8   1   8        1.62        1.26      7.09 o 
  -7   1   8        1.25        3.18      5.75 o 
  -6   1   8        0.03        2.96      4.32 o 
  -5   1   8       13.88       19.60      3.95 o 
  -4   1   8     2342.83     2415.76     36.65 o 
  -3   1   8        0.22        1.44      3.27 o 
  -2   1   8        5.99        1.97      3.19 o 
  -1   1   8       89.08       83.64     13.23 o 
   0   1   8     1035.72     1013.81     30.90 o 
   1   1   8       87.49      115.36      9.59 o 
   2   1   8        7.52        7.34      3.76 o 
   3   1   8      443.88      456.01     10.07 o 
   4   1   8       72.51       96.16      7.33 o 
   5   1   8        9.87       15.66      6.41 o 
   6   1   8      241.22      251.19     12.23 o 
   7   1   8       32.17       61.44     16.20 o 
   8   1   8        3.77       23.14     22.77 o 
   9   1   8       58.39      104.25     20.97 o 
  10   1   8       10.73       13.08     18.11 o 
  11   1   8        1.17       22.98     33.81 o 
 -12   2   8       11.71       24.99     20.11 o 
 -11   2   8       12.58       22.36     16.45 o 
 -10   2   8       88.97       91.00     18.63 o 
  -9   2   8        0.09        8.23      8.94 o 
  -8   2   8        4.51        3.31      6.32 o 
  -7   2   8      285.24      280.17     10.31 o 
  -6   2   8        1.32       11.93      5.34 o 
  -5   2   8      477.61      525.06     11.23 o 
  -4   2   8      944.73     1057.34     19.33 o 
  -3   2   8     1075.43     1218.54     23.62 o 
  -2   2   8     1087.52     1266.72     23.93 o 
  -1   2   8     4356.37     4551.42     58.95 o 
   0   2   8     1292.98     1312.65     17.85 o 
   1   2   8        1.02        3.01      4.60 o 
   2   2   8      464.73      485.01     11.99 o 
   3   2   8        0.02        0.37      3.67 o 
   4   2   8      189.60      199.26      7.81 o 
   5   2   8       86.07       67.87      9.20 o 
   6   2   8       40.17       52.74      8.34 o 
   7   2   8        0.70        0.11     13.25 o 
   8   2   8        9.70        0.47     13.24 o 
   9   2   8        6.45       20.38     18.09 o 
  10   2   8        0.01        2.03     20.84 o 
  11   2   8        0.45        7.47     25.65 o 
 -12   3   8        0.13        8.80     19.10 o 
 -11   3   8        3.95       18.35     19.52 o 
 -10   3   8        0.00        0.70     13.44 o 
  -9   3   8       19.63       13.15     12.36 o 
  -8   3   8      247.56      252.01     14.70 o 
  -7   3   8      104.17      106.39      8.28 o 
  -6   3   8      127.12      110.52      6.67 o 
  -5   3   8     2278.34     2257.73     35.72 o 
  -4   3   8      423.03      401.21     11.67 o 
  -3   3   8       25.52       24.60      4.53 o 
  -2   3   8      189.36      219.35      7.48 o 
  -1   3   8        1.79        0.81      4.00 o 
   0   3   8       85.64       79.83      6.84 o 
   1   3   8     1532.65     1506.11     31.20 o 
   2   3   8        9.09        7.98      4.45 o 
   3   3   8      353.65      382.90     10.00 o 
   4   3   8       78.34       91.69      7.96 o 
   5   3   8       28.97       38.12      7.33 o 
   6   3   8      195.78      218.85     16.56 o 
   7   3   8      340.38      389.42     24.56 o 
   8   3   8        3.06        4.58     17.29 o 
   9   3   8        0.42        9.43     18.10 o 
  10   3   8        2.85        2.68     19.12 o 
 -12   4   8        0.62        5.82     19.67 o 
 -11   4   8        0.41        0.45     16.88 o 
 -10   4   8        3.33       10.58     14.82 o 
  -9   4   8        1.57        1.11     13.28 o 
  -8   4   8      352.98      370.94     22.19 o 
  -7   4   8        6.90       16.56      8.44 o 
  -6   4   8      319.06      366.82      9.32 o 
  -5   4   8      242.88      282.07      8.87 o 
  -4   4   8     3711.37     3873.44     65.66 o 
  -3   4   8      303.06      274.60      8.24 o 
  -2   4   8      433.27      495.75     11.37 o 
  -1   4   8      660.28      671.76     14.58 o 
   0   4   8     1145.20     1058.22     21.02 o 
   1   4   8      372.26      348.59      9.74 o 
   2   4   8      867.51      818.40     17.77 o 
   3   4   8      145.77      138.80      7.51 o 
   4   4   8      123.50      100.21     10.53 o 
   5   4   8      102.94       95.97     11.73 o 
   6   4   8       15.33       10.52     11.08 o 
   7   4   8        1.73        1.13     15.43 o 
   8   4   8        8.65       19.27     18.70 o 
   9   4   8        0.01       29.56     34.52 o 
  10   4   8       18.59       26.92     27.34 o 
 -12   5   8        7.29        3.84     27.76 o 
 -11   5   8        1.01       42.42     21.23 o 
 -10   5   8       15.73        6.96     15.83 o 
  -9   5   8      160.41      168.44     20.81 o 
  -8   5   8       20.90       23.78     13.26 o 
  -7   5   8       25.37       17.46      6.91 o 
  -6   5   8      135.57      162.77     10.70 o 
  -5   5   8      279.65      265.82     10.01 o 
  -4   5   8        0.08        3.09      4.64 o 
  -3   5   8       48.57       49.92      5.73 o 
  -2   5   8      155.07      179.45      9.75 o 
  -1   5   8      245.15      227.39      8.14 o 
   0   5   8     1223.31     1331.89     23.84 o 
   1   5   8     1295.19     1282.08     25.38 o 
   2   5   8      425.69      496.05     15.01 o 
   3   5   8      222.31      234.88     11.29 o 
   4   5   8       24.94       33.17     10.09 o 
   5   5   8      501.65      527.34     19.92 o 
   6   5   8        0.00        2.04     10.50 o 
   7   5   8        2.13       11.15     17.56 o 
   8   5   8        3.04        1.23     18.92 o 
   9   5   8       32.44       57.90     29.69 o 
 -12   6   8        2.40        0.21     19.14 o 
 -11   6   8       10.41        7.03     19.76 o 
 -10   6   8       33.45       55.45     19.42 o 
  -9   6   8       12.23       14.74     16.41 o 
  -8   6   8        5.25       19.77     10.08 o 
  -7   6   8       49.61       49.10      8.80 o 
  -6   6   8        0.66        2.46      6.81 o 
  -5   6   8       65.99       56.76      9.42 o 
  -4   6   8      160.69      188.19      8.48 o 
  -3   6   8      321.09      352.88     12.32 o 
  -2   6   8       39.03       37.00      6.77 o 
  -1   6   8      393.81      476.94     12.83 o 
   0   6   8       32.79       54.62      8.32 o 
   1   6   8      207.80      251.32     13.50 o 
   2   6   8      161.17      220.08     12.75 o 
   3   6   8        8.34       33.12      9.81 o 
   4   6   8      374.06      352.75     15.55 o 
   5   6   8      115.79       95.40     13.92 o 
   6   6   8       37.20       21.06     16.28 o 
   7   6   8        4.52       16.68     18.78 o 
   8   6   8        3.36       29.93     25.31 o 
   9   6   8       28.92       26.82     37.91 o 
 -12   7   8        0.22        0.42     25.08 o 
 -11   7   8        0.01        2.25     20.08 o 
 -10   7   8      104.81      100.59     24.98 o 
  -9   7   8       71.18       40.78     18.02 o 
  -8   7   8       33.62       14.19      8.96 o 
  -7   7   8       91.79       57.42     10.34 o 
  -6   7   8       31.93       33.75      8.40 o 
  -5   7   8      110.59      178.09     11.86 o 
  -4   7   8        3.62        3.82      7.26 o 
  -3   7   8       23.70       32.99      6.76 o 
  -2   7   8       74.08       76.15      8.13 o 
  -1   7   8       49.14       76.00      8.38 o 
   0   7   8       49.08       68.01     10.29 o 
   1   7   8        9.83       19.55     10.11 o 
   2   7   8       64.46       67.42     11.73 o 
   3   7   8       12.80       35.99     11.87 o 
   4   7   8       93.98       86.46     14.20 o 
   5   7   8       16.49        9.52     11.46 o 
   6   7   8       22.63       20.00     16.28 o 
   7   7   8       40.99       50.28     25.37 o 
   8   7   8        0.02        0.58     28.76 o 
 -11   8   8        3.63        0.05     21.08 o 
 -10   8   8        6.88       20.82     21.38 o 
  -9   8   8       11.60       23.03     33.15 o 
  -8   8   8       56.51       93.66     16.22 o 
  -7   8   8       89.60      107.04     11.75 o 
  -6   8   8      101.41       90.97     11.97 o 
  -5   8   8       78.57       80.76     10.85 o 
  -4   8   8       62.16       52.64     10.46 o 
  -3   8   8       11.94       11.37      8.63 o 
  -2   8   8      187.96      151.99     11.60 o 
  -1   8   8      147.20      116.82     11.45 o 
   0   8   8      224.82      192.02     14.30 o 
   1   8   8       38.71       40.93     12.47 o 
   2   8   8       53.78       56.60     13.24 o 
   3   8   8        6.22        9.64     11.21 o 
   4   8   8       38.19       24.19     15.08 o 
   5   8   8        4.21        2.62     15.27 o 
   6   8   8        2.82       38.68     19.91 o 
   7   8   8        6.11        4.98     20.75 o 
 -11   9   8       53.39       64.03     32.94 o 
 -10   9   8       35.26        1.16     19.84 o 
  -9   9   8       11.04       23.94     19.63 o 
  -8   9   8       70.96       75.06     15.82 o 
  -7   9   8       34.21       22.35     12.34 o 
  -6   9   8      354.42      309.76     15.91 o 
  -5   9   8       28.76       77.78     16.06 o 
  -4   9   8      120.76      112.36     12.81 o 
  -3   9   8      106.79      119.24     15.44 o 
  -2   9   8      739.29      798.64     31.87 o 
  -1   9   8       58.59       75.43     12.75 o 
   0   9   8       24.91       19.00     11.54 o 
   1   9   8      124.78       96.94     14.81 o 
   2   9   8       15.75        3.62     11.82 o 
   3   9   8       96.56       80.98     16.45 o 
   4   9   8        4.61       15.93     16.52 o 
   5   9   8        0.31        5.52     17.67 o 
   6   9   8        0.87       11.27     19.53 o 
 -10  10   8        0.00        3.30     19.99 o 
  -9  10   8        9.87       14.63     19.44 o 
  -8  10   8       16.82        0.42     13.44 o 
  -7  10   8       41.12       40.47     13.67 o 
  -6  10   8       50.92       23.97     11.21 o 
  -5  10   8        1.79        2.73     11.16 o 
  -4  10   8      159.67      186.68     18.76 o 
  -3  10   8      118.72       97.20     17.08 o 
  -2  10   8       24.75       29.18     15.19 o 
  -1  10   8       18.11       19.70     11.94 o 
   0  10   8       62.96       36.85     12.39 o 
   1  10   8        0.38        5.59     12.17 o 
   2  10   8       22.67       17.83     14.43 o 
   3  10   8        0.01        9.88     14.88 o 
   4  10   8        5.36        7.60     19.39 o 
   5  10   8        1.96       28.96     23.44 o 
 -10  11   8       24.97       34.70     41.54 o 
  -9  11   8        6.48       16.90     19.42 o 
  -8  11   8        7.10       36.18     20.86 o 
  -7  11   8        0.29        5.21     12.93 o 
  -6  11   8        1.21        7.16     19.28 o 
  -5  11   8       28.08       16.93     14.30 o 
  -4  11   8        0.56        4.19     13.84 o 
  -3  11   8        9.32        6.21     13.69 o 
  -2  11   8      218.64      174.05     22.34 o 
  -1  11   8       57.57       44.76     16.91 o 
   0  11   8       74.79       63.16     19.34 o 
   1  11   8       25.54       38.92     16.20 o 
   2  11   8        2.82       12.83     16.82 o 
   3  11   8       80.45       94.65     21.57 o 
   4  11   8       55.35       13.55     25.26 o 
  -9  12   8        2.58        0.47     32.39 o 
  -8  12   8        7.54        9.87     22.34 o 
  -7  12   8       23.64       46.88     25.33 o 
  -6  12   8        0.16       17.92     16.95 o 
  -5  12   8        0.24        2.51     21.97 o 
  -4  12   8        8.76        8.14     15.46 o 
  -3  12   8        9.03        9.41     16.69 o 
  -2  12   8       36.14       62.80     20.07 o 
  -1  12   8       99.17       75.04     20.02 o 
   0  12   8        2.79        4.47     18.38 o 
   1  12   8       45.38       37.86     22.86 o 
   2  12   8        8.76       19.04     19.39 o 
   3  12   8        2.30        0.05     33.07 o 
  -8  13   8        0.29       26.24     45.01 o 
  -7  13   8       16.14       67.20     55.32 o 
  -6  13   8        0.44        4.40     17.74 o 
  -5  13   8        7.30       15.36     18.77 o 
  -4  13   8       14.11       38.78     21.36 o 
  -3  13   8       14.14       30.11     20.43 o 
  -2  13   8       24.29       54.73     24.40 o 
  -1  13   8        0.77        1.10     26.91 o 
   0  13   8       48.94       75.35     42.01 o 
   1  13   8        0.40       43.17     43.48 o 
  -5  14   8       28.07       45.01     37.07 o 
  -4  14   8        0.00        0.32     28.76 o 
   2 -15   9        7.54        0.58     31.44 o 
  -1 -14   9      136.07      115.00     64.68 o 
   0 -14   9       12.01       13.12     22.63 o 
   1 -14   9       15.82       15.81     22.20 o 
   2 -14   9       66.53       63.95     22.08 o 
   3 -14   9       19.79       25.37     26.39 o 
   4 -14   9        7.65       19.34     24.41 o 
   5 -14   9       30.99       70.02     29.13 o 
   6 -14   9        2.98        3.73     33.23 o 
   7 -14   9        0.13        0.00     32.28 o 
  -3 -13   9       22.16       64.31     44.38 o 
  -2 -13   9       47.79       35.22     22.13 o 
  -1 -13   9       26.41       14.77     24.13 o 
   0 -13   9       32.28       37.96     21.63 o 
   1 -13   9       16.82        3.62     17.46 o 
   2 -13   9        0.09       23.37     18.12 o 
   3 -13   9       11.40       22.90     16.89 o 
   4 -13   9       82.10       98.19     29.52 o 
   5 -13   9       17.89        0.47     16.94 o 
   6 -13   9        0.65        6.87     21.73 o 
   7 -13   9        0.00        0.32     19.21 o 
   8 -13   9       10.03       20.34     24.11 o 
   9 -13   9        0.00        0.26     35.02 o 
  -4 -12   9        1.26        5.13     24.52 o 
  -3 -12   9        0.22       29.59     21.27 o 
  -2 -12   9        0.03        2.79     14.62 o 
  -1 -12   9        0.45        0.42     14.53 o 
   0 -12   9        3.82        1.34     14.49 o 
   1 -12   9        0.06        7.56     16.23 o 
   2 -12   9       36.59       14.45     15.14 o 
   3 -12   9       81.60       84.76     18.68 o 
   4 -12   9        0.00       10.30     19.95 o 
   5 -12   9       59.41       70.77     22.09 o 
   6 -12   9        4.21        7.40     14.42 o 
   7 -12   9       42.89       43.33     24.43 o 
   8 -12   9       35.99       53.18     19.53 o 
   9 -12   9       26.70       78.12     31.31 o 
  -5 -11   9        7.16       24.79     20.38 o 
  -4 -11   9        0.56       15.34     18.80 o 
  -3 -11   9       18.33       30.76     16.49 o 
  -2 -11   9        4.01        1.06     11.89 o 
  -1 -11   9      116.42      145.24     16.31 o 
   0 -11   9      215.25      208.78     18.59 o 
   1 -11   9      457.95      472.13     25.38 o 
   2 -11   9        8.50       10.48     13.83 o 
   3 -11   9       13.28       28.19     14.46 o 
   4 -11   9      178.41      143.47     24.00 o 
   5 -11   9       43.62       29.98     16.02 o 
   6 -11   9       45.35       43.65     16.47 o 
   7 -11   9        4.75       10.89     15.05 o 
   8 -11   9        0.79        3.24     14.44 o 
   9 -11   9       33.87       17.44     24.21 o 
  10 -11   9       65.41       81.71     29.89 o 
  -6 -10   9       12.91       27.43     19.63 o 
  -5 -10   9       25.19        7.23     16.98 o 
  -4 -10   9       55.64       75.61     21.26 o 
  -3 -10   9        1.06        0.32     14.10 o 
  -2 -10   9        1.58        0.37     11.54 o 
  -1 -10   9       33.83       50.38     13.29 o 
   0 -10   9      119.86      131.97     14.36 o 
   1 -10   9       81.98      106.07     15.26 o 
   2 -10   9      658.77      749.66     27.07 o 
   3 -10   9      550.85      614.57     21.14 o 
   4 -10   9        2.41        6.00     14.35 o 
   5 -10   9       12.60       36.92     14.75 o 
   6 -10   9      126.08      129.05     16.38 o 
   7 -10   9       41.32       31.18     13.35 o 
   8 -10   9      103.02      104.07     17.57 o 
   9 -10   9       23.49       33.31     21.53 o 
  10 -10   9        2.74        0.05     19.95 o 
  -7  -9   9        0.15        6.48     18.92 o 
  -6  -9   9       14.12       17.27     18.09 o 
  -5  -9   9       10.76        6.40     14.29 o 
  -4  -9   9      171.77      123.97     18.91 o 
  -3  -9   9       27.10       29.67     12.41 o 
  -2  -9   9      149.36      147.97     14.72 o 
  -1  -9   9      768.54      873.57     25.09 o 
   0  -9   9       75.68       71.41      8.90 o 
   1  -9   9      499.79      441.66     14.29 o 
   2  -9   9        1.94        3.37      6.32 o 
   3  -9   9      243.31      220.05     13.65 o 
   4  -9   9       83.78       91.59     14.45 o 
   5  -9   9        0.45        4.63      9.70 o 
   6  -9   9      496.74      485.09     21.54 o 
   7  -9   9      470.19      493.18     27.89 o 
   8  -9   9       56.73       35.51     18.16 o 
   9  -9   9        2.49        1.57     17.26 o 
  10  -9   9        2.23        0.05     20.16 o 
  -8  -8   9        1.82       18.71     20.30 o 
  -7  -8   9        0.27       16.79     21.31 o 
  -6  -8   9        0.48       15.69     15.53 o 
  -5  -8   9       38.03       30.88     15.15 o 
  -4  -8   9      107.37       82.53     15.61 o 
  -3  -8   9       17.23       18.22     11.08 o 
  -2  -8   9     1112.08     1132.32     24.56 o 
  -1  -8   9       73.16       78.45      9.30 o 
   0  -8   9        2.58       17.00      6.98 o 
   1  -8   9        1.97       13.71      5.82 o 
   2  -8   9      438.19      408.25     11.30 o 
   3  -8   9      627.53      613.58     13.83 o 
   4  -8   9        2.10        0.27      7.20 o 
   5  -8   9      551.25      649.64     22.70 o 
   6  -8   9       89.06       89.95     12.85 o 
   7  -8   9      519.10      587.36     23.37 o 
   8  -8   9        9.81       21.31     20.11 o 
   9  -8   9       14.78       46.25     22.74 o 
  10  -8   9       14.12       27.56     20.30 o 
  11  -8   9        2.29        5.79     21.68 o 
  -9  -7   9        0.00       20.15     25.57 o 
  -8  -7   9        0.05       14.37     18.20 o 
  -7  -7   9       10.20       24.07     16.90 o 
  -6  -7   9        3.75       11.20     13.07 o 
  -5  -7   9      450.39      447.32     21.88 o 
  -4  -7   9        9.14        5.82     11.08 o 
  -3  -7   9      103.19       90.61      9.36 o 
  -2  -7   9      817.47      819.84     19.23 o 
  -1  -7   9        0.16        6.85      5.34 o 
   0  -7   9        2.25        1.17      4.99 o 
   1  -7   9       19.29       15.90      5.85 o 
   2  -7   9      269.59      281.63      9.01 o 
   3  -7   9       13.33       12.32      4.93 o 
   4  -7   9      208.92      222.82     12.44 o 
   5  -7   9       65.79       92.65     12.68 o 
   6  -7   9      374.83      385.53     18.07 o 
   7  -7   9       65.47       63.99     12.19 o 
   8  -7   9      155.47      202.02     36.23 o 
   9  -7   9        0.25        5.46     18.20 o 
  10  -7   9        9.57       19.18     18.39 o 
  11  -7   9       25.46       66.74     27.08 o 
  12  -7   9        6.71        0.00     31.71 o 
 -10  -6   9        1.74       24.45     39.33 o 
  -9  -6   9       30.61       44.36     21.09 o 
  -8  -6   9        8.87       16.65     15.12 o 
  -7  -6   9       15.88       43.38     15.14 o 
  -6  -6   9      465.99      470.15     19.36 o 
  -5  -6   9      516.33      509.27     19.04 o 
  -4  -6   9      169.75      168.95     11.70 o 
  -3  -6   9      981.59     1055.54     19.67 o 
  -2  -6   9       58.92       40.85      5.91 o 
  -1  -6   9       28.33       18.44      5.41 o 
   0  -6   9      680.44      615.43     11.83 o 
   1  -6   9       84.84       64.07      5.09 o 
   2  -6   9        6.34        4.60      4.57 o 
   3  -6   9      172.68      155.76      8.27 o 
   4  -6   9      890.60      900.31     18.29 o 
   5  -6   9       77.65       94.58     10.06 o 
   6  -6   9       36.32       49.31     10.12 o 
   7  -6   9       32.87       40.57     10.59 o 
   8  -6   9       24.05       38.40     18.79 o 
   9  -6   9       14.51       17.78     16.22 o 
  10  -6   9      134.57      147.76     26.17 o 
  11  -6   9        1.00       25.98     26.55 o 
  12  -6   9       26.58       58.74     28.25 o 
 -10  -5   9       11.14        2.05     31.02 o 
  -9  -5   9       29.25       50.00     19.42 o 
  -8  -5   9        0.20        4.14     11.09 o 
  -7  -5   9      651.82      671.79     26.68 o 
  -6  -5   9        0.66        7.83     10.59 o 
  -5  -5   9       20.50       31.43      9.35 o 
  -4  -5   9      721.39      772.18     16.07 o 
  -3  -5   9       41.92       48.42      6.55 o 
  -2  -5   9     2104.75     2336.29     35.59 o 
  -1  -5   9      140.06      149.42      6.68 o 
   0  -5   9      194.35      228.95      8.12 o 
   1  -5   9     1116.18     1182.94     22.82 o 
   2  -5   9     1482.29     1625.99     23.63 o 
   3  -5   9      447.08      538.82     12.38 o 
   4  -5   9      370.21      413.18     10.35 o 
   5  -5   9       63.75       87.99      7.47 o 
   6  -5   9      124.83      128.85     10.51 o 
   7  -5   9     1111.73     1041.89     29.46 o 
   8  -5   9       13.76       17.99     15.53 o 
   9  -5   9       17.02       19.75     17.35 o 
  10  -5   9       65.77       59.81     23.52 o 
  11  -5   9        6.07       29.08     31.26 o 
  12  -5   9        7.28       46.47     41.46 o 
 -11  -4   9        2.29       54.84     54.84 o 
 -10  -4   9        3.84       11.89     17.66 o 
  -9  -4   9       81.89       80.31     16.16 o 
  -8  -4   9       59.10       29.03     14.16 o 
  -7  -4   9        4.00       13.86     10.87 o 
  -6  -4   9      520.54      612.25     17.19 o 
  -5  -4   9       58.38       77.02      8.11 o 
  -4  -4   9        0.00        5.00      4.94 o 
  -3  -4   9      673.72      679.15     13.69 o 
  -2  -4   9      537.28      477.41     10.29 o 
  -1  -4   9     1903.25     1926.78     33.33 o 
   0  -4   9     5679.69     5938.65     83.73 o 
   1  -4   9      435.25      533.73     10.61 o 
   2  -4   9      220.18      192.28      6.96 o 
   3  -4   9      143.72      156.15      6.05 o 
   4  -4   9     1753.29     1844.37     32.77 o 
   5  -4   9       12.96       23.18      5.60 o 
   6  -4   9      629.52      549.43     20.45 o 
   7  -4   9       37.87       21.50     24.00 o 
   8  -4   9        1.41        2.58     19.67 o 
   9  -4   9      140.35      165.85     28.89 o 
  10  -4   9        1.18       47.60     21.64 o 
  11  -4   9       10.71       46.48     23.01 o 
  12  -4   9        0.26        6.28     23.18 o 
 -11  -3   9       67.44       99.12     26.94 o 
 -10  -3   9       40.28       46.68     18.04 o 
  -9  -3   9      170.34      179.92     18.55 o 
  -8  -3   9      152.36      146.01     15.87 o 
  -7  -3   9       50.44       48.26     10.45 o 
  -6  -3   9        4.16        1.46      6.61 o 
  -5  -3   9       31.26       20.88      6.30 o 
  -4  -3   9      555.80      480.46     11.08 o 
  -3  -3   9        5.33        8.68      3.76 o 
  -2  -3   9     1898.97     2057.08     34.43 o 
  -1  -3   9        1.47        3.89      3.37 o 
   0  -3   9      268.51      247.67      6.73 o 
   1  -3   9     2411.92     2625.82     44.50 o 
   2  -3   9     2539.56     2575.82     39.84 o 
   3  -3   9      177.24      175.13      7.32 o 
   4  -3   9      593.78      513.34     12.44 o 
   5  -3   9       58.45       84.65      8.79 o 
   6  -3   9      590.22      573.81     15.89 o 
   7  -3   9        4.38        3.80      7.87 o 
   8  -3   9        3.70       11.83     23.19 o 
   9  -3   9       10.38       14.76     18.67 o 
  10  -3   9        0.39        0.26     17.97 o 
  11  -3   9       17.01       22.67     20.94 o 
  12  -3   9       18.20        0.11     24.51 o 
 -11  -2   9       33.16       38.66     23.98 o 
 -10  -2   9        1.84       14.65     14.34 o 
  -9  -2   9       33.65       32.38     11.99 o 
  -8  -2   9        4.29       17.31      9.89 o 
  -7  -2   9      214.85      239.01     11.86 o 
  -6  -2   9      627.09      628.57     14.85 o 
  -5  -2   9      597.03      621.80     13.91 o 
  -4  -2   9        6.19       11.62      4.07 o 
  -3  -2   9      586.91      602.27     10.97 o 
  -2  -2   9      770.25      764.52     16.14 o 
  -1  -2   9     2375.54     2570.01     44.42 o 
   0  -2   9      386.85      408.39      8.94 o 
   1  -2   9      509.89      604.01     11.57 o 
   2  -2   9      746.82      729.20     13.28 o 
   3  -2   9       32.44       24.15      4.70 o 
   4  -2   9     1110.08     1068.04     19.34 o 
   5  -2   9        2.58        9.16      5.46 o 
   6  -2   9      320.61      317.30     12.03 o 
   7  -2   9       86.21       77.63     14.80 o 
   8  -2   9       92.57       71.62     14.12 o 
   9  -2   9        2.31       16.25     16.14 o 
  10  -2   9        8.98       21.51     19.19 o 
  11  -2   9       24.41       25.61     31.63 o 
  12  -2   9        8.95        2.42     35.33 o 
 -11  -1   9      136.74      190.71     35.49 o 
 -10  -1   9        4.87        8.12     14.28 o 
  -9  -1   9       28.22       30.17     11.11 o 
  -8  -1   9        0.72        4.27      9.13 o 
  -7  -1   9        4.77        3.55      6.55 o 
  -6  -1   9      776.80      801.24     17.27 o 
  -5  -1   9      177.88      216.11      8.44 o 
  -4  -1   9     1733.92     1777.42     26.02 o 
  -3  -1   9      780.61      801.13     18.88 o 
  -2  -1   9      185.20      179.44      9.93 o 
  -1  -1   9       29.13       45.37     10.57 o 
   0  -1   9     6892.84     6389.46    105.59 o 
   1  -1   9      406.57      462.15      8.19 o 
   2  -1   9       14.32       14.32      4.13 o 
   3  -1   9      388.79      397.59      8.24 o 
   4  -1   9      176.23      179.14      6.23 o 
   5  -1   9       87.18      121.03      5.55 o 
   6  -1   9       50.79       57.76      7.72 o 
   7  -1   9        7.94        0.89      7.93 o 
   8  -1   9      102.42       98.50     14.38 o 
   9  -1   9       64.26       41.26     14.35 o 
  10  -1   9      118.15      121.61     25.20 o 
  11  -1   9       12.86        0.79     25.24 o 
  12  -1   9       16.74       79.71     45.96 o 
 -12   0   9        6.55       38.86     27.97 o 
 -11   0   9        8.20       23.95     18.21 o 
 -10   0   9        0.19        3.75     13.89 o 
  -9   0   9        6.85       10.30      9.76 o 
  -8   0   9      169.31      147.85     16.29 o 
  -7   0   9        6.48        8.20      6.55 o 
  -6   0   9      200.74      243.55     11.45 o 
  -5   0   9      135.71      135.76      7.22 o 
  -4   0   9        2.67        2.56      4.99 o 
  -3   0   9     1147.08     1219.40     25.81 o 
  -2   0   9       15.19       15.59      3.26 o 
  -1   0   9     6249.03     5611.29     92.73 o 
   0   0   9     2185.69     2146.91     29.54 o 
   1   0   9      563.79      616.18     10.65 o 
   2   0   9      333.41      373.47      7.56 o 
   3   0   9       40.67       41.12      4.65 o 
   4   0   9      256.70      249.83      8.58 o 
   5   0   9       31.51       40.79     10.26 o 
   6   0   9       13.56       17.00     12.86 o 
   7   0   9       78.82       30.32     11.42 o 
   8   0   9      101.79      107.07     15.08 o 
   9   0   9        1.23        6.56     12.96 o 
  10   0   9        0.00        1.60     18.22 o 
  11   0   9        5.05       62.26     33.76 o 
 -12   1   9        1.92       17.30     21.32 o 
 -11   1   9        0.05        0.03     18.04 o 
 -10   1   9        3.93       25.51     18.04 o 
  -9   1   9        0.57       12.04      8.71 o 
  -8   1   9      129.53      130.07      9.82 o 
  -7   1   9      109.69      104.48      9.03 o 
  -6   1   9       40.91       39.98      6.56 o 
  -5   1   9      102.26       95.18      5.03 o 
  -4   1   9     1114.78     1070.48     21.79 o 
  -3   1   9     2553.82     2503.65     38.38 o 
  -2   1   9      299.56      249.22      7.12 o 
  -1   1   9     1108.25      953.39     21.68 o 
   0   1   9        0.28        1.32      4.32 o 
   1   1   9      115.23      113.58      8.48 o 
   2   1   9      273.13      248.82      9.26 o 
   3   1   9      991.96      956.15     18.57 o 
   4   1   9       84.50       73.88      6.75 o 
   5   1   9       55.34       64.63      6.57 o 
   6   1   9      226.93      210.40     18.76 o 
   7   1   9      143.49      132.67     14.73 o 
   8   1   9        1.07        0.11     16.83 o 
   9   1   9       21.04       40.09     19.41 o 
  10   1   9        1.85       20.45     21.81 o 
  11   1   9        0.00      104.16     39.17 o 
 -12   2   9        0.06        0.47     17.92 o 
 -11   2   9        7.85       34.93     18.89 o 
 -10   2   9       58.22       68.23     18.60 o 
  -9   2   9       66.55       73.84     12.79 o 
  -8   2   9        2.63        3.97      6.66 o 
  -7   2   9       42.38       40.08      7.68 o 
  -6   2   9      146.26      100.14      7.43 o 
  -5   2   9      128.16      131.92      7.53 o 
  -4   2   9       18.54       16.07      5.02 o 
  -3   2   9      660.97      690.36     15.18 o 
  -2   2   9     3504.50     3598.28     55.19 o 
  -1   2   9       84.10       68.89      6.07 o 
   0   2   9      299.57      314.22     13.29 o 
   1   2   9        0.73        0.50      4.94 o 
   2   2   9      185.25      182.93      5.06 o 
   3   2   9       42.85       56.41      6.25 o 
   4   2   9      336.52      359.30     11.47 o 
   5   2   9       11.18       10.25      6.62 o 
   6   2   9      206.71      155.05     13.26 o 
   7   2   9      106.43      119.93     18.64 o 
   8   2   9       27.41        6.89     15.07 o 
   9   2   9        2.01       16.38     18.23 o 
  10   2   9        0.84        2.21     31.81 o 
  11   2   9        0.10       57.25     29.26 o 
 -12   3   9       17.23        0.90     17.86 o 
 -11   3   9       39.44       55.29     22.05 o 
 -10   3   9       12.20       25.32     16.22 o 
  -9   3   9       34.17       48.20     10.99 o 
  -8   3   9        2.94        4.50      8.75 o 
  -7   3   9      123.13      121.48      9.41 o 
  -6   3   9       44.94       36.54      6.06 o 
  -5   3   9     1691.28     1740.72     32.72 o 
  -4   3   9      716.60      693.97     12.85 o 
  -3   3   9       13.93        1.45      3.59 o 
  -2   3   9      111.80      125.10      5.44 o 
  -1   3   9     2105.68     2014.82     38.99 o 
   0   3   9        0.84        0.38      4.28 o 
   1   3   9       48.65       58.77      4.63 o 
   2   3   9       12.07        4.62      4.46 o 
   3   3   9       36.42       40.62      5.02 o 
   4   3   9       67.23       71.52      7.70 o 
   5   3   9      269.98      315.45     15.37 o 
   6   3   9       40.79       45.17     12.78 o 
   7   3   9      246.33      244.88     31.84 o 
   8   3   9       25.45       40.38     18.60 o 
   9   3   9        0.22        2.16     18.39 o 
  10   3   9       29.86        2.14     21.50 o 
 -12   4   9        1.73       14.50     20.20 o 
 -11   4   9        5.48        8.85     17.83 o 
 -10   4   9       52.40       36.02     18.01 o 
  -9   4   9       14.54       14.46     14.34 o 
  -8   4   9      138.67      136.60     12.49 o 
  -7   4   9       56.83       72.27     13.20 o 
  -6   4   9       74.65       78.85      7.55 o 
  -5   4   9       16.12       20.30      6.09 o 
  -4   4   9      311.70      298.20      8.72 o 
  -3   4   9      514.32      660.55     14.72 o 
  -2   4   9      358.97      353.87      9.51 o 
  -1   4   9      101.23       84.18      5.60 o 
   0   4   9      328.65      341.72      9.07 o 
   1   4   9       77.39       89.39      6.65 o 
   2   4   9       51.73       44.89      6.30 o 
   3   4   9       33.12       25.67      6.33 o 
   4   4   9        8.70       17.22      8.03 o 
   5   4   9        1.86        5.85      8.34 o 
   6   4   9       23.62       39.41     13.09 o 
   7   4   9      104.05      116.25     21.66 o 
   8   4   9        8.76       30.59     24.48 o 
   9   4   9        0.40        4.44     17.77 o 
  10   4   9       35.05       42.28     36.28 o 
 -12   5   9        0.05       12.41     21.38 o 
 -11   5   9       21.90        5.37     17.49 o 
 -10   5   9        3.54        6.76     16.15 o 
  -9   5   9      224.71      247.45     23.50 o 
  -8   5   9      138.96      163.22     13.58 o 
  -7   5   9      136.76      125.65     10.06 o 
  -6   5   9       57.55       44.28      8.47 o 
  -5   5   9      385.61      408.93     11.00 o 
  -4   5   9      794.26      854.37     18.57 o 
  -3   5   9        5.92        7.54      5.38 o 
  -2   5   9      446.07      438.78     12.06 o 
  -1   5   9      196.05      146.62      7.65 o 
   0   5   9       22.99        5.80      5.03 o 
   1   5   9       73.59       53.70      6.23 o 
   2   5   9       52.53       76.95      9.92 o 
   3   5   9        5.68        4.58      7.75 o 
   4   5   9       80.79       91.40      9.90 o 
   5   5   9      289.11      275.91     18.28 o 
   6   5   9       19.31       22.04     18.99 o 
   7   5   9        0.06        6.90     18.17 o 
   8   5   9        1.40        6.39     20.93 o 
   9   5   9       26.34       47.22     26.78 o 
 -12   6   9       19.29        7.73     25.45 o 
 -11   6   9        2.23       18.76     18.66 o 
 -10   6   9        1.19        0.21     16.27 o 
  -9   6   9       29.15       51.37     17.43 o 
  -8   6   9      100.98      138.18     31.34 o 
  -7   6   9       51.48       54.10      8.72 o 
  -6   6   9       97.58       81.13      9.65 o 
  -5   6   9      484.27      442.58     14.99 o 
  -4   6   9       37.40       36.34      7.26 o 
  -3   6   9        8.96        6.12      5.97 o 
  -2   6   9       21.15       16.13      5.72 o 
  -1   6   9      159.88      124.79      8.24 o 
   0   6   9       50.15       52.24      7.19 o 
   1   6   9       31.08       57.65     10.18 o 
   2   6   9       38.47       25.05      9.46 o 
   3   6   9        0.10        5.57      9.67 o 
   4   6   9      245.36      217.87     14.61 o 
   5   6   9       39.93       45.09     15.40 o 
   6   6   9        3.89       10.97     15.80 o 
   7   6   9       52.98       72.62     26.93 o 
   8   6   9        5.55       12.24     23.16 o 
 -11   7   9       27.31       15.41     20.94 o 
 -10   7   9       95.34      110.40     24.17 o 
  -9   7   9       21.32       19.07     16.15 o 
  -8   7   9        9.59        8.46     11.25 o 
  -7   7   9       57.20       32.63     10.04 o 
  -6   7   9        0.00        6.62      7.01 o 
  -5   7   9       34.92       35.61      9.17 o 
  -4   7   9       79.15       75.44     10.20 o 
  -3   7   9      259.95      266.22     10.81 o 
  -2   7   9      357.31      341.02     12.26 o 
  -1   7   9      190.20      230.25     10.41 o 
   0   7   9       94.35       89.25     11.31 o 
   1   7   9      111.28      103.88     10.84 o 
   2   7   9        6.32        7.51      9.93 o 
   3   7   9       28.31        7.12     10.82 o 
   4   7   9        1.11        8.89     14.27 o 
   5   7   9       81.16       97.32     19.71 o 
   6   7   9        2.11        0.74     15.35 o 
   7   7   9        0.02        2.28     22.83 o 
   8   7   9        0.02       10.94     40.96 o 
 -11   8   9        9.32        0.05     21.35 o 
 -10   8   9        0.01       14.03     20.07 o 
  -9   8   9       21.90       13.41     17.05 o 
  -8   8   9      160.73      182.19     16.56 o 
  -7   8   9       15.41       20.01     10.05 o 
  -6   8   9       38.84       23.00      9.99 o 
  -5   8   9      124.02      110.99     12.18 o 
  -4   8   9        0.43        6.60      8.56 o 
  -3   8   9       30.97       12.68      9.12 o 
  -2   8   9       97.25      135.74     12.34 o 
  -1   8   9      101.69      132.30     12.31 o 
   0   8   9      316.26      302.65     15.88 o 
   1   8   9      124.51      121.05     13.89 o 
   2   8   9       47.01       48.31     12.89 o 
   3   8   9        4.31        3.25     11.51 o 
   4   8   9       13.91        0.82     13.63 o 
   5   8   9       15.94       21.73     17.76 o 
   6   8   9        0.18       10.42     19.73 o 
   7   8   9       31.96       25.24     43.43 o 
 -10   9   9       21.37       37.23     22.78 o 
  -9   9   9       23.98       17.65     17.47 o 
  -8   9   9       25.71       14.12     14.44 o 
  -7   9   9       12.65       21.86     10.27 o 
  -6   9   9      304.59      359.20     16.77 o 
  -5   9   9        0.00        6.08      8.82 o 
  -4   9   9        6.61       28.09     10.93 o 
  -3   9   9       70.32       45.82     14.00 o 
  -2   9   9       23.52       28.00     13.73 o 
  -1   9   9      304.98      320.90     16.99 o 
   0   9   9        3.88        7.52     11.00 o 
   1   9   9        0.37       18.25     12.55 o 
   2   9   9       83.01      106.74     17.23 o 
   3   9   9       53.23       69.29     16.17 o 
   4   9   9        2.42       12.52     18.01 o 
   5   9   9        0.68        0.05     18.48 o 
   6   9   9       13.49       29.99     22.95 o 
 -10  10   9        7.84        8.06     20.59 o 
  -9  10   9        4.66       24.95     21.71 o 
  -8  10   9       63.28       44.11     17.98 o 
  -7  10   9       19.58       42.08     13.48 o 
  -6  10   9      103.12      105.68     14.95 o 
  -5  10   9        5.69        5.45     12.42 o 
  -4  10   9      363.94      344.20     21.63 o 
  -3  10   9       55.94       31.62     15.26 o 
  -2  10   9       17.04       17.28     13.95 o 
  -1  10   9        9.01        5.76     11.07 o 
   0  10   9       57.78       79.65     14.91 o 
   1  10   9       16.84       22.66     13.40 o 
   2  10   9       43.95       66.54     17.77 o 
   3  10   9        3.76        2.31     15.27 o 
   4  10   9       20.43       14.42     18.77 o 
   5  10   9        1.23        8.32     25.09 o 
  -9  11   9       58.99       47.27     25.79 o 
  -8  11   9        6.93        0.73     14.12 o 
  -7  11   9       12.67       17.21     16.23 o 
  -6  11   9       40.35       37.37     16.77 o 
  -5  11   9       18.41       15.05     13.84 o 
  -4  11   9        3.16        3.32     14.50 o 
  -3  11   9        7.84       16.26     17.13 o 
  -2  11   9       46.61       55.08     18.76 o 
  -1  11   9        2.93        6.99     15.13 o 
   0  11   9        0.04        1.00     16.00 o 
   1  11   9       25.29        8.23     14.88 o 
   2  11   9        2.12        7.61     16.05 o 
   3  11   9        2.97       16.07     20.38 o 
   4  11   9        1.46        1.26     32.76 o 
  -8  12   9        7.79        0.74     20.82 o 
  -7  12   9        2.41        0.11     15.26 o 
  -6  12   9       13.58       16.91     17.80 o 
  -5  12   9       32.28       52.26     20.34 o 
  -4  12   9       21.77       21.53     17.39 o 
  -3  12   9        0.13       28.45     21.62 o 
  -2  12   9       15.53       21.08     17.51 o 
  -1  12   9       99.29       92.75     21.71 o 
   0  12   9       15.44       24.46     19.58 o 
   1  12   9        8.92        0.36     19.94 o 
   2  12   9       14.98        0.21     32.39 o 
  -7  13   9       32.52       73.40     50.32 o 
  -6  13   9        6.73       13.25     24.04 o 
  -5  13   9       15.33       13.72     17.34 o 
  -4  13   9       45.02       42.91     22.11 o 
  -3  13   9        5.32       36.13     22.56 o 
  -2  13   9       16.42       12.49     21.10 o 
  -1  13   9       13.65       21.76     22.32 o 
   0  13   9        1.01       27.55     41.96 o 
   0 -14  10       44.46       79.16     27.58 o 
   1 -14  10        5.13        0.11     21.41 o 
   2 -14  10       34.57       45.22     23.09 o 
   3 -14  10        5.09       28.31     30.60 o 
   4 -14  10       34.36       53.70     27.24 o 
   5 -14  10        1.60        9.94     24.78 o 
   6 -14  10       16.93       13.09     30.34 o 
   7 -14  10        9.08       14.72     29.81 o 
  -3 -13  10        5.52       21.61     46.96 o 
  -2 -13  10       28.08       22.30     21.05 o 
  -1 -13  10       25.29       37.53     22.54 o 
   0 -13  10        1.64        8.43     18.76 o 
   1 -13  10        2.50        0.05     17.37 o 
   2 -13  10        2.11        2.99     18.58 o 
   3 -13  10        4.06        7.63     22.08 o 
   4 -13  10       21.41       16.47     22.13 o 
   5 -13  10       10.86        0.74     19.93 o 
   6 -13  10        8.56       30.12     25.61 o 
   7 -13  10        7.03        0.37     25.08 o 
   8 -13  10        3.92       26.50     35.65 o 
  -4 -12  10       25.47        0.05     31.34 o 
  -3 -12  10        6.77       43.19     22.78 o 
  -2 -12  10       12.63       18.12     15.91 o 
  -1 -12  10       19.79       28.57     15.33 o 
   0 -12  10       42.99       73.28     20.40 o 
   1 -12  10       11.36       19.59     16.95 o 
   2 -12  10       30.79       13.50     16.68 o 
   3 -12  10      176.42      190.82     21.19 o 
   4 -12  10       53.00       81.67     23.54 o 
   5 -12  10       92.58       72.98     24.32 o 
   6 -12  10        2.69        6.41     12.94 o 
   7 -12  10        0.22       20.17     17.58 o 
   8 -12  10       21.74       40.06     44.59 o 
   9 -12  10        2.04       26.82     35.02 o 
  -5 -11  10        1.42       18.14     21.98 o 
  -4 -11  10       60.18       27.79     18.03 o 
  -3 -11  10       11.80       10.79     16.16 o 
  -2 -11  10      109.05      106.93     16.84 o 
  -1 -11  10        0.00        0.16     12.19 o 
   0 -11  10       37.02       25.72     13.34 o 
   1 -11  10      158.94      164.67     19.53 o 
   2 -11  10      224.25      218.36     20.15 o 
   3 -11  10       17.64        9.97     12.25 o 
   4 -11  10       21.07       11.76     15.66 o 
   5 -11  10       42.88       32.78     16.12 o 
   6 -11  10      196.33      181.51     19.38 o 
   7 -11  10        6.09        0.67     13.93 o 
   8 -11  10       77.60       90.38     25.98 o 
   9 -11  10        0.13        0.26     18.85 o 
  -6 -10  10        2.23       10.56     21.20 o 
  -5 -10  10        4.59       23.12     18.34 o 
  -4 -10  10       51.03       57.32     20.36 o 
  -3 -10  10      112.68      145.36     20.24 o 
  -2 -10  10        0.69       20.76     12.58 o 
  -1 -10  10       63.22       50.67     13.37 o 
   0 -10  10      180.52      205.40     13.97 o 
   1 -10  10      443.89      506.20     16.43 o 
   2 -10  10       17.75        3.37     11.66 o 
   3 -10  10        7.87        8.68     10.06 o 
   4 -10  10      284.31      346.14     20.31 o 
   5 -10  10        1.58       18.03     11.42 o 
   6 -10  10      128.79      132.38     18.84 o 
   7 -10  10        7.83       13.30     12.91 o 
   8 -10  10       70.82      110.21     25.75 o 
   9 -10  10       40.83       24.27     21.72 o 
  10 -10  10        1.07       21.43     23.50 o 
  -7  -9  10        9.30       19.52     18.70 o 
  -6  -9  10        0.34        6.73     16.26 o 
  -5  -9  10       77.20       65.52     17.91 o 
  -4  -9  10       33.05       27.37     14.89 o 
  -3  -9  10       14.74       14.26     13.15 o 
  -2  -9  10      294.36      321.41     17.81 o 
  -1  -9  10      131.15      153.98     12.70 o 
   0  -9  10        0.96       14.40      8.25 o 
   1  -9  10       16.60        3.28      6.87 o 
   2  -9  10        4.87        1.05      6.26 o 
   3  -9  10      162.28      212.19     13.01 o 
   4  -9  10      360.00      352.05     27.09 o 
   5  -9  10       80.16      126.06     14.01 o 
   6  -9  10      460.84      477.51     22.21 o 
   7  -9  10      185.92      210.35     17.08 o 
   8  -9  10       36.75       36.69     19.06 o 
   9  -9  10        0.02        1.55     19.54 o 
  10  -9  10       42.30       20.90     25.08 o 
  11  -9  10        3.82       64.78     34.60 o 
  -8  -8  10        0.58       21.29     20.71 o 
  -7  -8  10       23.87       38.33     18.85 o 
  -6  -8  10       31.56       36.42     16.59 o 
  -5  -8  10       16.80       21.46     15.26 o 
  -4  -8  10        4.30       11.90     13.14 o 
  -3  -8  10      137.51      113.36     11.49 o 
  -2  -8  10       78.24       65.47     10.72 o 
  -1  -8  10       10.34       11.95      8.36 o 
   0  -8  10       76.56       79.59      7.16 o 
   1  -8  10       69.69       91.38      7.85 o 
   2  -8  10       54.13       54.55      6.99 o 
   3  -8  10       79.53       83.70      7.42 o 
   4  -8  10      411.25      428.98     19.84 o 
   5  -8  10      140.33      149.32     14.46 o 
   6  -8  10        0.07        7.25      9.06 o 
   7  -8  10       99.82       70.56     13.62 o 
   8  -8  10      143.03      128.03     20.90 o 
   9  -8  10        3.97       20.31     19.95 o 
  10  -8  10       47.37       25.76     19.64 o 
  11  -8  10        0.00       16.55     25.06 o 
  -9  -7  10        1.88       11.83     35.18 o 
  -8  -7  10       60.94       64.47     20.82 o 
  -7  -7  10        6.14       21.86     16.14 o 
  -6  -7  10        3.96       11.49     13.87 o 
  -5  -7  10      915.38      818.10     28.80 o 
  -4  -7  10        8.80        7.66      7.89 o 
  -3  -7  10      229.24      236.20     11.61 o 
  -2  -7  10       26.70       50.72      7.90 o 
  -1  -7  10      151.87      131.78      7.28 o 
   0  -7  10      648.10      631.28     12.68 o 
   1  -7  10       11.40        5.88      4.47 o 
   2  -7  10       29.48       29.09      5.47 o 
   3  -7  10       35.56       37.29      7.08 o 
   4  -7  10       43.07       28.97     11.33 o 
   5  -7  10       23.16       29.36     10.44 o 
   6  -7  10       85.20      103.91     12.64 o 
   7  -7  10        7.62        6.94     13.51 o 
   8  -7  10        7.12        0.26     14.54 o 
   9  -7  10       63.21       82.39     19.84 o 
  10  -7  10       15.74       25.65     25.21 o 
  11  -7  10        5.94        2.60     23.45 o 
 -10  -6  10        9.89        0.11     36.28 o 
  -9  -6  10        7.51        8.72     18.08 o 
  -8  -6  10       22.88       24.46     16.65 o 
  -7  -6  10      149.18       96.54     14.30 o 
  -6  -6  10       18.99       54.03     13.44 o 
  -5  -6  10     1661.85     1576.47     52.60 o 
  -4  -6  10        1.68        3.84      8.13 o 
  -3  -6  10       42.15       47.00      7.33 o 
  -2  -6  10      412.66      353.95     10.37 o 
  -1  -6  10        0.55        2.69      4.55 o 
   0  -6  10      661.29      664.97     12.45 o 
   1  -6  10      209.22      235.98      8.24 o 
   2  -6  10        8.68        6.27      5.31 o 
   3  -6  10      230.58      251.28      9.54 o 
   4  -6  10      122.03      128.24      7.51 o 
   5  -6  10       39.78       37.54      9.62 o 
   6  -6  10      386.80      370.07     20.59 o 
   7  -6  10        3.22       22.14     15.32 o 
   8  -6  10       10.07        2.14     14.09 o 
   9  -6  10      302.15      249.88     25.28 o 
  10  -6  10        1.82       25.67     23.43 o 
  11  -6  10        4.27        0.32     33.70 o 
  12  -6  10        0.08        0.42     31.18 o 
 -10  -5  10       14.19       19.95     19.91 o 
  -9  -5  10        4.98       11.80     14.06 o 
  -8  -5  10       13.34       17.08     14.88 o 
  -7  -5  10        0.80       15.64     12.27 o 
  -6  -5  10      436.32      477.70     17.77 o 
  -5  -5  10      125.30      100.50     11.09 o 
  -4  -5  10      428.10      401.00     12.62 o 
  -3  -5  10      110.11       97.69      6.89 o 
  -2  -5  10      287.00      326.35      9.34 o 
  -1  -5  10      826.17      774.84     13.65 o 
   0  -5  10      499.10      535.26     12.05 o 
   1  -5  10        8.95       11.48      6.47 o 
   2  -5  10       43.19       29.77      5.54 o 
   3  -5  10       91.06       96.51      6.30 o 
   4  -5  10        0.44        2.15      4.28 o 
   5  -5  10      278.51      325.63     11.50 o 
   6  -5  10        4.97        3.07      7.36 o 
   7  -5  10      661.78      652.98     29.56 o 
   8  -5  10      118.16      111.78     36.18 o 
   9  -5  10       21.03       11.95     17.28 o 
  10  -5  10        0.01       10.32     17.08 o 
  11  -5  10        3.50       24.78     25.55 o 
  12  -5  10        0.16       15.67     37.75 o 
 -10  -4  10        5.78        5.34     14.71 o 
  -9  -4  10        5.96       13.11     14.11 o 
  -8  -4  10       10.14        8.93     13.48 o 
  -7  -4  10       16.98       20.40     12.88 o 
  -6  -4  10       23.50       28.97      8.36 o 
  -5  -4  10        4.69        7.75      6.91 o 
  -4  -4  10      975.67      987.24     18.23 o 
  -3  -4  10      843.80      974.41     17.43 o 
  -2  -4  10       43.00       52.40      4.80 o 
  -1  -4  10      933.47      853.96     17.35 o 
   0  -4  10     1988.88     2083.90     32.59 o 
   1  -4  10      630.59      619.81     12.95 o 
   2  -4  10       76.25       91.26      5.62 o 
   3  -4  10     2205.61     2364.94     39.13 o 
   4  -4  10      161.36      156.74      6.32 o 
   5  -4  10      404.80      386.97     12.88 o 
   6  -4  10       54.16       65.73      8.22 o 
   7  -4  10       86.18      105.51     44.54 o 
   8  -4  10      121.13       89.70     17.42 o 
   9  -4  10      224.16      198.05     24.91 o 
  10  -4  10       28.01        5.25     15.30 o 
  11  -4  10        4.17       18.94     22.05 o 
  12  -4  10        0.16        0.21     19.94 o 
 -11  -3  10       55.86       70.65     26.66 o 
 -10  -3  10       93.61       56.45     31.72 o 
  -9  -3  10        1.25        4.33     12.66 o 
  -8  -3  10       22.35       37.97     15.67 o 
  -7  -3  10      168.63      167.15     11.25 o 
  -6  -3  10        8.06       14.27      7.70 o 
  -5  -3  10      107.56      118.19      8.46 o 
  -4  -3  10      323.25      352.16      9.54 o 
  -3  -3  10        3.01        3.62      4.15 o 
  -2  -3  10        1.56        5.75      3.73 o 
  -1  -3  10       47.51       46.29      4.11 o 
   0  -3  10      899.92      971.93     17.30 o 
   1  -3  10      193.65      188.88      8.07 o 
   2  -3  10      149.17      144.73      5.54 o 
   3  -3  10       92.33      123.39      5.21 o 
   4  -3  10      414.63      453.52      9.92 o 
   5  -3  10     1180.46     1163.03     25.22 o 
   6  -3  10        0.00        8.69      9.17 o 
   7  -3  10        1.71        4.65     10.74 o 
   8  -3  10       70.56       91.84     18.79 o 
   9  -3  10       44.13       50.60     20.74 o 
  10  -3  10       35.07       46.03     19.10 o 
  11  -3  10        0.22       17.76     21.82 o 
  12  -3  10        2.42       38.88     40.70 o 
 -11  -2  10        1.58       24.87     23.08 o 
 -10  -2  10        0.15        1.57     13.48 o 
  -9  -2  10       43.13       54.78     12.95 o 
  -8  -2  10        0.49       13.34      9.61 o 
  -7  -2  10       21.11       23.02      8.13 o 
  -6  -2  10       22.84       22.30      6.87 o 
  -5  -2  10      128.89      125.72      8.37 o 
  -4  -2  10      593.72      571.46     13.39 o 
  -3  -2  10     1264.12     1269.84     24.86 o 
  -2  -2  10     1558.10     1683.05     26.88 o 
  -1  -2  10     2985.97     2863.36     43.69 o 
   0  -2  10      106.30      117.17      4.61 o 
   1  -2  10     1423.29     1469.74     25.50 o 
   2  -2  10     1833.37     1802.89     30.18 o 
   3  -2  10      774.00      739.54     13.61 o 
   4  -2  10      242.44      230.63      6.47 o 
   5  -2  10      719.85      694.78     17.38 o 
   6  -2  10      136.61      103.55     11.31 o 
   7  -2  10      127.16      138.11     13.85 o 
   8  -2  10       14.29       21.19     12.25 o 
   9  -2  10        0.06       11.80     15.12 o 
  10  -2  10      157.71      163.55     26.99 o 
  11  -2  10       18.93       19.51     26.97 o 
  12  -2  10        0.53       29.76     38.12 o 
 -11  -1  10       51.40       50.90     27.66 o 
 -10  -1  10        6.08       12.35     12.65 o 
  -9  -1  10       96.24      116.14     13.33 o 
  -8  -1  10       34.19       32.55      8.63 o 
  -7  -1  10       20.49       20.54      6.84 o 
  -6  -1  10      451.54      459.69     12.86 o 
  -5  -1  10        2.56        0.00      4.58 o 
  -4  -1  10      510.92      502.29     17.41 o 
  -3  -1  10     1217.62     1266.53     22.73 o 
  -2  -1  10      106.50      105.86      4.98 o 
  -1  -1  10        1.58        2.20      3.19 o 
   0  -1  10       10.27       13.26      4.33 o 
   1  -1  10       37.16       43.15     11.56 o 
   2  -1  10      347.51      388.31      9.29 o 
   3  -1  10        9.16        9.98      4.20 o 
   4  -1  10       14.18       33.57      5.70 o 
   5  -1  10      264.01      265.75      9.49 o 
   6  -1  10        0.45        3.71      8.73 o 
   7  -1  10        3.73        1.10      9.12 o 
   8  -1  10      162.40      134.71     15.96 o 
   9  -1  10        6.03       18.95     13.28 o 
  10  -1  10       45.00       39.06     36.96 o 
  11  -1  10        0.02       23.14     30.44 o 
 -12   0  10       18.05        1.47     23.45 o 
 -11   0  10        6.33       15.05     20.01 o 
 -10   0  10       42.11       37.80     17.80 o 
  -9   0  10        1.46        6.74      9.60 o 
  -8   0  10       61.26       60.72      9.13 o 
  -7   0  10       80.60       70.86      8.94 o 
  -6   0  10       44.61       54.41      6.70 o 
  -5   0  10      782.86      803.64     14.83 o 
  -4   0  10      250.27      241.08      8.30 o 
  -3   0  10     1580.65     1601.74     27.50 o 
  -2   0  10     1957.73     2176.14     37.99 o 
  -1   0  10     2060.91     1998.63     31.96 o 
   0   0  10      307.16      270.59      8.73 o 
   1   0  10      182.69      221.63      7.68 o 
   2   0  10     1631.03     1814.85     29.93 o 
   3   0  10      153.54      175.04      6.64 o 
   4   0  10      188.14      163.36      6.48 o 
   5   0  10       21.16       37.35      7.42 o 
   6   0  10      169.14      152.39     15.05 o 
   7   0  10      188.48      167.04     15.11 o 
   8   0  10      104.72       69.50     14.20 o 
   9   0  10        7.19        7.33     12.82 o 
 -12   1  10        4.88       41.39     23.18 o 
 -11   1  10        1.94       29.09     26.24 o 
 -10   1  10        4.48       14.07     15.65 o 
  -9   1  10        2.61        3.31     10.20 o 
  -8   1  10      123.85      111.24      9.96 o 
  -7   1  10        0.36        2.58      6.10 o 
  -6   1  10       18.45       18.06      8.41 o 
  -5   1  10      138.99      140.37      7.16 o 
  -4   1  10      358.42      321.56      9.72 o 
  -3   1  10      274.34      296.24      9.07 o 
  -2   1  10       49.27       43.13      4.65 o 
  -1   1  10      139.64      157.99      5.15 o 
   0   1  10       13.63       30.95      6.38 o 
   1   1  10      326.98      300.58     11.69 o 
   2   1  10      329.29      321.12     10.65 o 
   3   1  10        4.59       12.12      6.34 o 
   4   1  10       25.35       28.32      5.99 o 
   5   1  10       93.06      106.95      9.32 o 
   6   1  10       76.73       72.05     13.70 o 
   7   1  10      476.24      457.36     20.38 o 
   8   1  10       94.01       52.98     18.38 o 
   9   1  10       17.33       54.77     20.24 o 
  10   1  10        0.16       25.92     27.97 o 
  11   1  10        5.64       53.48     38.23 o 
 -12   2  10       19.82       19.08     20.73 o 
 -11   2  10        0.18        5.47     16.39 o 
 -10   2  10        1.00        5.33     14.23 o 
  -9   2  10       17.94       16.50     14.57 o 
  -8   2  10        0.00        8.11      7.51 o 
  -7   2  10        3.31        9.17      7.04 o 
  -6   2  10      100.47      110.02      7.81 o 
  -5   2  10      250.74      268.67      9.24 o 
  -4   2  10      699.84      738.05     17.29 o 
  -3   2  10       54.03       46.38      4.79 o 
  -2   2  10     1833.43     1799.08     31.45 o 
  -1   2  10       37.21       15.09      3.41 o 
   0   2  10        7.17        9.15      5.24 o 
   1   2  10      752.60      879.45     11.31 o 
   2   2  10       86.57       92.24      5.02 o 
   3   2  10     1286.89     1280.70     23.94 o 
   4   2  10        3.60        6.97      5.60 o 
   5   2  10        8.10        5.89      7.17 o 
   6   2  10        0.47        2.90      9.35 o 
   7   2  10      221.02      275.17     31.50 o 
   8   2  10       20.28       49.32     34.60 o 
   9   2  10        4.81       28.62     29.16 o 
  10   2  10        6.50       26.32     29.16 o 
  11   2  10        5.07        0.63     33.55 o 
 -12   3  10       12.91       42.01     23.36 o 
 -11   3  10        6.90        0.00     17.36 o 
 -10   3  10        0.71        3.17     14.66 o 
  -9   3  10        0.26        3.05     10.54 o 
  -8   3  10        0.11        5.96      9.10 o 
  -7   3  10       41.74       33.02      6.95 o 
  -6   3  10        5.24        7.28      6.30 o 
  -5   3  10      733.11      685.48     14.30 o 
  -4   3  10      656.20      667.18     16.02 o 
  -3   3  10      987.83      887.91     16.50 o 
  -2   3  10     1671.55     1715.42     30.64 o 
  -1   3  10      565.14      629.14     12.17 o 
   0   3  10        2.84        5.65      4.21 o 
   1   3  10      226.94      241.06      9.64 o 
   2   3  10      276.24      285.28      8.72 o 
   3   3  10       82.71       85.31      6.72 o 
   4   3  10       29.59       32.13      6.94 o 
   5   3  10      673.17      602.53     20.93 o 
   6   3  10      139.53      127.46     17.82 o 
   7   3  10        0.28        3.54     14.51 o 
   8   3  10        8.82       17.61     17.73 o 
   9   3  10       13.31       35.09     20.57 o 
  10   3  10        7.61       21.45     24.71 o 
 -12   4  10        3.24        1.34     17.94 o 
 -11   4  10        6.75       21.12     18.41 o 
 -10   4  10        2.80        1.00     13.98 o 
  -9   4  10       12.65       10.83     10.62 o 
  -8   4  10       32.29       50.01     12.02 o 
  -7   4  10       29.87       33.53     10.27 o 
  -6   4  10      164.04      172.90      9.22 o 
  -5   4  10      103.89      103.04      6.86 o 
  -4   4  10      377.07      394.55     11.81 o 
  -3   4  10     1272.39     1255.92     22.54 o 
  -2   4  10     1762.62     1720.76     30.23 o 
  -1   4  10      487.38      473.10     11.25 o 
   0   4  10      712.95      712.07     14.22 o 
   1   4  10       16.72        8.96      5.04 o 
   2   4  10        0.06        0.91      4.89 o 
   3   4  10      791.09      841.95     17.02 o 
   4   4  10       23.76       30.61      8.20 o 
   5   4  10      182.15      208.45     16.03 o 
   6   4  10        9.79       18.63     12.72 o 
   7   4  10        0.66        1.95     14.99 o 
   8   4  10       72.47       78.77     23.93 o 
   9   4  10        3.40       36.02     34.44 o 
 -12   5  10        3.88        3.45     19.41 o 
 -11   5  10        0.02       14.47     20.43 o 
 -10   5  10       34.42       50.46     29.76 o 
  -9   5  10       95.36      100.70     13.70 o 
  -8   5  10        1.99        8.62      9.43 o 
  -7   5  10       42.27       51.71     10.35 o 
  -6   5  10       46.32       55.83      8.69 o 
  -5   5  10      210.42      232.16      9.36 o 
  -4   5  10       21.10       31.47      6.67 o 
  -3   5  10       52.78       51.43      5.94 o 
  -2   5  10      805.73      806.62     17.58 o 
  -1   5  10      105.84      115.71      7.31 o 
   0   5  10       59.32       47.54      6.33 o 
   1   5  10       72.88       56.78      6.74 o 
   2   5  10      221.09      198.76     11.15 o 
   3   5  10       15.90       14.90      9.60 o 
   4   5  10      135.86      145.42     15.07 o 
   5   5  10       27.78       16.44     12.01 o 
   6   5  10       13.74       11.12     13.68 o 
   7   5  10        1.93       17.32     19.81 o 
   8   5  10        3.89        4.92     22.28 o 
   9   5  10        0.15       23.99     25.23 o 
 -11   6  10        0.13        6.01     19.56 o 
 -10   6  10       78.31       99.04     29.34 o 
  -9   6  10       15.52       19.63     18.34 o 
  -8   6  10        2.48        4.28      9.61 o 
  -7   6  10       68.78       42.32     10.46 o 
  -6   6  10      351.03      371.74     14.74 o 
  -5   6  10        2.35        8.72      6.78 o 
  -4   6  10        2.55        3.47      5.99 o 
  -3   6  10       22.78       19.72      6.17 o 
  -2   6  10        3.99        4.47      5.51 o 
  -1   6  10       42.61       38.86      6.92 o 
   0   6  10      320.52      362.19     11.42 o 
   1   6  10        1.75        7.63      7.48 o 
   2   6  10       14.71       23.36      9.76 o 
   3   6  10        9.90       30.33     11.27 o 
   4   6  10        2.96        0.16     11.02 o 
   5   6  10        0.94        5.64     13.17 o 
   6   6  10        0.97       11.62     14.61 o 
   7   6  10        0.39        7.10     33.02 o 
   8   6  10       20.64       41.83     27.69 o 
 -11   7  10        0.16        6.39     20.35 o 
 -10   7  10       56.01       46.33     21.76 o 
  -9   7  10        0.17        9.53     18.09 o 
  -8   7  10       52.63       72.09     12.78 o 
  -7   7  10        0.47        8.31      9.13 o 
  -6   7  10      151.80      181.33     12.67 o 
  -5   7  10       11.41        2.93      7.98 o 
  -4   7  10        3.59        3.76      7.28 o 
  -3   7  10        8.00       10.17      6.90 o 
  -2   7  10      267.04      277.32     11.54 o 
  -1   7  10       10.35       10.33      8.58 o 
   0   7  10       66.22       95.25     11.08 o 
   1   7  10        6.61        3.17      9.11 o 
   2   7  10      179.65      172.32     14.31 o 
   3   7  10       63.15       75.41     13.58 o 
   4   7  10        1.59       22.39     15.59 o 
   5   7  10       44.11       41.39     20.36 o 
   6   7  10       21.26       14.73     17.67 o 
   7   7  10        9.54       58.21     28.46 o 
 -11   8  10       16.67       30.17     23.85 o 
 -10   8  10       58.32       23.56     21.14 o 
  -9   8  10        0.02        0.47     13.32 o 
  -8   8  10        5.81       16.24     12.78 o 
  -7   8  10       85.47       92.05     14.45 o 
  -6   8  10       33.59       31.18      9.78 o 
  -5   8  10      276.48      294.24     14.97 o 
  -4   8  10      100.42       81.33     11.98 o 
  -3   8  10      361.32      362.77     15.93 o 
  -2   8  10      116.38      116.29     11.64 o 
  -1   8  10      494.36      412.96     17.00 o 
   0   8  10      127.62      107.82     12.60 o 
   1   8  10       80.10       93.82     13.82 o 
   2   8  10        0.08       10.09     11.13 o 
   3   8  10       29.11       41.93     17.16 o 
   4   8  10        2.13        3.85     15.70 o 
   5   8  10       51.32       68.16     18.89 o 
   6   8  10       21.63       10.16     19.53 o 
 -10   9  10       11.76       48.07     31.97 o 
  -9   9  10       19.85       10.58     17.11 o 
  -8   9  10        0.04        5.21     17.65 o 
  -7   9  10       69.24       43.35     11.71 o 
  -6   9  10        0.00        9.93     10.98 o 
  -5   9  10        1.23       11.65     10.32 o 
  -4   9  10      236.70      302.12     20.08 o 
  -3   9  10        0.26        3.00     14.04 o 
  -2   9  10      376.26      435.21     22.21 o 
  -1   9  10        8.38       16.14     11.45 o 
   0   9  10        5.59       15.06     11.60 o 
   1   9  10      142.76      134.37     16.60 o 
   2   9  10        5.88        7.67     12.24 o 
   3   9  10        4.11       18.83     16.45 o 
   4   9  10        3.10       31.43     17.27 o 
   5   9  10       24.08       29.82     21.00 o 
   6   9  10       13.16        0.16     37.75 o 
 -10  10  10       27.20        2.16     41.64 o 
  -9  10  10       43.52       58.15     21.89 o 
  -8  10  10       14.91        7.36     17.85 o 
  -7  10  10        3.10        7.89     12.16 o 
  -6  10  10       29.85       58.58     14.88 o 
  -5  10  10       19.29       26.26     14.91 o 
  -4  10  10       55.50       24.29     16.88 o 
  -3  10  10       11.18       20.48     15.19 o 
  -2  10  10        1.76       12.30     14.57 o 
  -1  10  10       41.81       49.64     15.43 o 
   0  10  10       20.10       20.75     13.59 o 
   1  10  10       93.32       70.00     15.67 o 
   2  10  10       81.24       68.80     17.00 o 
   3  10  10       56.07       42.40     19.00 o 
   4  10  10        0.63       12.07     20.74 o 
   5  10  10        0.74        5.31     39.28 o 
  -9  11  10        9.21        3.86     22.71 o 
  -8  11  10        4.27       10.12     20.08 o 
  -7  11  10       21.94       32.30     16.57 o 
  -6  11  10        1.12        0.00     14.55 o 
  -5  11  10      141.66      119.14     18.09 o 
  -4  11  10        5.87        9.62     15.10 o 
  -3  11  10       24.63       19.13     16.85 o 
  -2  11  10      122.75      114.51     19.64 o 
  -1  11  10       38.21       90.26     22.10 o 
   0  11  10        0.03        9.74     19.44 o 
   1  11  10       60.91       74.32     17.95 o 
   2  11  10        2.06        9.03     18.84 o 
   3  11  10       75.15       83.33     27.19 o 
  -8  12  10        9.99        0.79     39.44 o 
  -7  12  10       26.74       20.40     18.40 o 
  -6  12  10       35.90       36.11     18.04 o 
  -5  12  10        5.71       17.88     16.83 o 
  -4  12  10       22.36       20.13     17.63 o 
  -3  12  10       19.53       16.23     19.49 o 
  -2  12  10       17.28       37.48     19.60 o 
  -1  12  10        4.07        1.51     18.83 o 
   0  12  10       15.11       13.00     19.61 o 
   1  12  10       13.05        0.92     19.53 o 
   2  12  10        3.70       56.42     35.76 o 
  -7  13  10       17.76        0.05     43.17 o 
  -6  13  10       21.86       65.46     34.07 o 
  -5  13  10       44.19       37.49     21.89 o 
  -4  13  10       40.39       35.96     24.01 o 
  -3  13  10       34.53       42.89     21.97 o 
  -2  13  10        5.41        5.56     21.35 o 
  -1  13  10       26.52       98.22     47.53 o 
   0  13  10        1.13        0.00     36.02 o 
   0 -14  11       43.45       80.53     30.80 o 
   1 -14  11       27.78       26.05     23.35 o 
   2 -14  11      193.38      272.18     30.93 o 
   3 -14  11       79.34      102.18     43.12 o 
   4 -14  11       25.60       28.00     26.76 o 
   5 -14  11       39.21       27.71     26.17 o 
   6 -14  11       43.35      111.00     46.06 o 
   7 -14  11        0.93        0.00     34.39 o 
  -3 -13  11       25.33       53.42     46.32 o 
  -2 -13  11        7.68       19.66     21.47 o 
  -1 -13  11        7.22        0.37     21.69 o 
   0 -13  11        1.75       18.74     18.36 o 
   1 -13  11       17.72       50.46     20.40 o 
   2 -13  11        2.19       18.79     19.01 o 
   3 -13  11       48.98       31.17     25.07 o 
   4 -13  11        4.77        0.11     20.35 o 
   5 -13  11       76.83       72.00     26.09 o 
   6 -13  11       13.91        0.26     23.43 o 
   7 -13  11       28.72        2.24     22.08 o 
   8 -13  11        3.03        1.00     34.49 o 
  -4 -12  11        2.65       18.51     40.22 o 
  -3 -12  11        4.87       10.70     19.54 o 
  -2 -12  11        0.04        3.59     15.44 o 
  -1 -12  11       24.89       40.34     16.39 o 
   0 -12  11        0.01        4.64     16.30 o 
   1 -12  11       56.47       31.58     19.05 o 
   2 -12  11        5.85       24.47     17.85 o 
   3 -12  11        2.90        9.80     21.49 o 
   4 -12  11        0.04        0.32     18.99 o 
   5 -12  11       48.28       28.16     21.75 o 
   6 -12  11        7.80       17.70     15.70 o 
   7 -12  11       29.80       38.19     17.59 o 
   8 -12  11       37.83       28.95     24.10 o 
   9 -12  11        0.02       17.72     38.70 o 
  -5 -11  11        9.54       25.05     21.37 o 
  -4 -11  11        6.28       23.57     19.06 o 
  -3 -11  11       14.62       24.09     17.76 o 
  -2 -11  11        1.65       14.56     15.86 o 
  -1 -11  11       35.77       58.13     13.89 o 
   0 -11  11        0.00        6.49     12.45 o 
   1 -11  11       76.57       63.71     17.73 o 
   2 -11  11      319.51      285.90     21.81 o 
   3 -11  11      102.82      110.85     17.45 o 
   4 -11  11      233.06      264.27     21.21 o 
   5 -11  11       77.01       80.28     15.08 o 
   6 -11  11       21.88       36.42     16.15 o 
   7 -11  11        0.13        0.68     15.51 o 
   8 -11  11        0.55       15.78     20.40 o 
   9 -11  11        0.46       18.87     25.09 o 
  -6 -10  11       24.47       25.35     20.63 o 
  -5 -10  11        2.01        3.20     17.40 o 
  -4 -10  11       72.04       97.35     19.87 o 
  -3 -10  11      414.88      449.37     35.65 o 
  -2 -10  11        1.93        8.42     12.01 o 
  -1 -10  11       72.42       78.32     13.37 o 
   0 -10  11       93.35       97.36     11.48 o 
   1 -10  11        3.73        8.63      9.03 o 
   2 -10  11       41.65       51.01     13.89 o 
   3 -10  11       93.69       94.80     13.32 o 
   4 -10  11       22.80       38.23     14.56 o 
   5 -10  11      138.06      162.44     17.66 o 
   6 -10  11      168.92      167.43     18.28 o 
   7 -10  11       33.67       18.30     18.16 o 
   8 -10  11       49.51       39.18     22.29 o 
   9 -10  11        6.73       29.87     30.44 o 
  10 -10  11       20.19       20.81     24.40 o 
  -7  -9  11        0.43        0.11     18.57 o 
  -6  -9  11        0.01        0.00     14.84 o 
  -5  -9  11       15.73       40.86     18.62 o 
  -4  -9  11       89.34      147.06     19.17 o 
  -3  -9  11        0.18       21.62     13.13 o 
  -2  -9  11        0.06       13.05      9.33 o 
  -1  -9  11     1541.87     1440.47     30.02 o 
   0  -9  11      188.23      209.86     12.25 o 
   1  -9  11      183.47      171.15      9.52 o 
   2  -9  11       18.65       12.17      6.62 o 
   3  -9  11       11.03        9.62      8.97 o 
   4  -9  11      103.15      119.00     14.87 o 
   5  -9  11        0.36        9.24     10.27 o 
   6  -9  11      267.11      266.07     28.88 o 
   7  -9  11       83.79       72.18     31.39 o 
   8  -9  11      158.10      174.26     25.52 o 
   9  -9  11        8.87        8.09     17.04 o 
  10  -9  11        2.94        0.00     19.58 o 
  -8  -8  11       15.94       24.19     24.29 o 
  -7  -8  11       14.37       14.96     19.01 o 
  -6  -8  11        0.45        0.00     14.14 o 
  -5  -8  11       54.38       49.12     16.35 o 
  -4  -8  11       28.37       22.02     14.84 o 
  -3  -8  11       51.14       53.11     12.22 o 
  -2  -8  11      209.01      202.53     12.39 o 
  -1  -8  11       17.29       13.37      8.45 o 
   0  -8  11      128.25      141.15      8.83 o 
   1  -8  11        0.41        4.74      5.52 o 
   2  -8  11      547.48      523.61     12.80 o 
   3  -8  11       47.75       50.08      9.73 o 
   4  -8  11       38.59       41.84     10.25 o 
   5  -8  11        7.29       19.27     13.37 o 
   6  -8  11       11.92        5.40     12.88 o 
   7  -8  11      257.83      253.28     23.29 o 
   8  -8  11       57.72       31.43     17.08 o 
   9  -8  11        2.07       11.94     17.49 o 
  10  -8  11        5.83        9.26     18.98 o 
  11  -8  11        6.37        6.39     23.71 o 
  -9  -7  11       12.85       56.79     44.59 o 
  -8  -7  11       31.21       68.99     21.31 o 
  -7  -7  11       36.01       34.45     16.78 o 
  -6  -7  11        0.84        8.92     11.81 o 
  -5  -7  11      221.83      245.34     17.27 o 
  -4  -7  11      280.06      277.27     14.46 o 
  -3  -7  11       19.52       15.98      8.53 o 
  -2  -7  11      247.86      247.69      9.86 o 
  -1  -7  11       45.38       40.00      6.31 o 
   0  -7  11      418.66      467.18      9.91 o 
   1  -7  11      306.17      331.33      9.89 o 
   2  -7  11        3.37       10.68      6.18 o 
   3  -7  11       34.04       46.95      6.85 o 
   4  -7  11      622.61      647.16     22.39 o 
   5  -7  11      157.63      194.38     14.67 o 
   6  -7  11      482.60      381.31     17.66 o 
   7  -7  11       85.35       82.05     18.74 o 
   8  -7  11       34.29        8.43     14.54 o 
   9  -7  11       33.02       16.67     19.97 o 
  10  -7  11       16.21        0.21     31.86 o 
  11  -7  11        3.91       27.98     25.51 o 
 -10  -6  11        0.01        0.00     43.91 o 
  -9  -6  11        0.60        5.05     17.79 o 
  -8  -6  11       11.64       25.16     13.91 o 
  -7  -6  11        0.80        2.55     11.52 o 
  -6  -6  11       96.88       99.23     15.67 o 
  -5  -6  11      196.41      204.67     14.47 o 
  -4  -6  11      557.42      546.60     18.10 o 
  -3  -6  11       98.50      107.98      9.34 o 
  -2  -6  11      814.72      858.31     17.17 o 
  -1  -6  11        1.13        0.82      4.80 o 
   0  -6  11     1024.09     1188.39     17.36 o 
   1  -6  11       26.02       26.93      6.52 o 
   2  -6  11       83.73       76.03      5.99 o 
   3  -6  11      214.39      205.57      8.74 o 
   4  -6  11      328.26      340.83     12.85 o 
   5  -6  11       61.68       64.35      9.54 o 
   6  -6  11       39.26       42.07     10.47 o 
   7  -6  11      368.10      334.22     23.29 o 
   8  -6  11       42.18       36.07     15.91 o 
   9  -6  11      154.69      184.95     44.17 o 
  10  -6  11       50.50       24.11     27.68 o 
  11  -6  11        8.62       14.41     35.97 o 
 -10  -5  11        0.72        3.86     20.54 o 
  -9  -5  11       26.17       24.89     15.25 o 
  -8  -5  11       10.74       22.68     15.64 o 
  -7  -5  11      109.86      127.91     16.67 o 
  -6  -5  11      438.04      392.84     19.65 o 
  -5  -5  11      125.92      143.61     10.64 o 
  -4  -5  11      373.08      433.71     13.15 o 
  -3  -5  11       54.25       38.67      6.24 o 
  -2  -5  11       17.44       21.11      5.02 o 
  -1  -5  11      686.45      644.46     12.29 o 
   0  -5  11      414.24      437.88     10.01 o 
   1  -5  11        1.23        2.38      4.26 o 
   2  -5  11        7.64        2.20      4.60 o 
   3  -5  11      351.23      385.27     10.48 o 
   4  -5  11        8.86        3.46      4.61 o 
   5  -5  11       46.64       42.84      8.35 o 
   6  -5  11        9.69       15.55     21.53 o 
   7  -5  11        6.22       14.40     12.60 o 
   8  -5  11      454.30      436.11     27.26 o 
   9  -5  11        2.96        8.23     17.80 o 
  10  -5  11       19.18       22.28     27.55 o 
  11  -5  11        0.33        0.74     19.93 o 
 -10  -4  11       34.21       53.04     19.36 o 
  -9  -4  11       82.75       72.61     18.77 o 
  -8  -4  11      113.73      122.07     16.80 o 
  -7  -4  11       16.88        7.46     10.28 o 
  -6  -4  11       53.72       53.16      8.85 o 
  -5  -4  11      220.90      194.01     10.44 o 
  -4  -4  11       75.66       79.42      7.83 o 
  -3  -4  11        1.24        4.85      5.37 o 
  -2  -4  11      193.43      202.78      6.94 o 
  -1  -4  11       16.60       18.77      5.08 o 
   0  -4  11        4.84        5.11      3.83 o 
   1  -4  11      430.20      433.89     10.57 o 
   2  -4  11      290.54      311.50      8.60 o 
   3  -4  11      845.65      832.74     16.58 o 
   4  -4  11        7.63        3.50      5.09 o 
   5  -4  11       70.08       59.45      7.91 o 
   6  -4  11      182.19      191.94     13.57 o 
   7  -4  11      118.81      152.71     18.49 o 
   8  -4  11      123.84      136.01     20.19 o 
   9  -4  11       47.02       56.47     17.13 o 
  10  -4  11       32.79       22.77     22.72 o 
  11  -4  11        0.66        0.58     17.95 o 
  12  -4  11        1.75       12.35     23.80 o 
 -11  -3  11        3.20       48.32     48.64 o 
 -10  -3  11        1.71        3.83     16.54 o 
  -9  -3  11       31.99       24.42     14.98 o 
  -8  -3  11       41.37       72.46     13.94 o 
  -7  -3  11        0.14        7.80      7.66 o 
  -6  -3  11       20.26       18.04      7.44 o 
  -5  -3  11        0.96        7.00      5.98 o 
  -4  -3  11       35.02       25.27      6.95 o 
  -3  -3  11      365.87      378.86      8.63 o 
  -2  -3  11      106.17      101.28      6.12 o 
  -1  -3  11        0.96        2.45      3.65 o 
   0  -3  11      249.75      336.79     15.20 o 
   1  -3  11      310.36      305.25      8.55 o 
   2  -3  11      170.42      209.35     11.27 o 
   3  -3  11      558.19      599.33     11.90 o 
   4  -3  11       86.74       99.33      4.91 o 
   5  -3  11       70.67       84.92      7.46 o 
   6  -3  11        1.51        3.17      7.28 o 
   7  -3  11        9.61        6.16      7.98 o 
   8  -3  11       42.09       56.78     18.88 o 
   9  -3  11      119.25      153.80     33.23 o 
  10  -3  11        1.73       11.83     18.47 o 
  11  -3  11        5.67        0.58     18.34 o 
  12  -3  11        1.63       28.81     36.33 o 
 -11  -2  11        0.70        5.76     20.74 o 
 -10  -2  11        0.29       15.87     14.65 o 
  -9  -2  11      267.37      240.86     16.71 o 
  -8  -2  11        0.75        8.03      8.29 o 
  -7  -2  11       47.36       22.94      8.18 o 
  -6  -2  11       29.09       20.41      6.71 o 
  -5  -2  11       38.02       33.45      6.75 o 
  -4  -2  11      771.44      850.43     15.48 o 
  -3  -2  11       40.89       31.14      3.32 o 
  -2  -2  11      217.86      219.70      6.84 o 
  -1  -2  11        0.43        3.19      4.60 o 
   0  -2  11       66.70      123.23     33.84 o 
   1  -2  11       94.98       91.71      9.02 o 
   2  -2  11      358.11      434.99     11.46 o 
   3  -2  11      379.95      382.45      8.15 o 
   4  -2  11        5.27        7.67      3.20 o 
   5  -2  11       76.50       84.21     10.21 o 
   6  -2  11      310.97      286.14     14.98 o 
   7  -2  11       13.88        9.98      9.66 o 
   8  -2  11        7.00       18.28     15.75 o 
   9  -2  11        0.81        6.03     15.77 o 
  10  -2  11      114.25      121.52     23.12 o 
  11  -2  11        0.01        9.21     20.91 o 
 -11  -1  11        0.99       23.92     24.03 o 
 -10  -1  11        4.92        5.55     12.04 o 
  -9  -1  11       19.97       22.91     11.24 o 
  -8  -1  11       71.02       42.99     10.28 o 
  -7  -1  11      150.67      123.61      9.74 o 
  -6  -1  11       13.51       11.24      6.07 o 
  -5  -1  11      227.81      237.75      8.96 o 
  -4  -1  11       80.45       63.45      7.02 o 
  -3  -1  11      314.68      268.25      9.69 o 
  -2  -1  11      685.87      707.80     12.33 o 
  -1  -1  11       24.47       27.75      4.25 o 
   0  -1  11     1432.09     1388.04     23.97 o 
   1  -1  11     1603.06     1648.29     24.13 o 
   2  -1  11     1627.06     1732.01     34.48 o 
   3  -1  11        1.70        9.68      4.62 o 
   4  -1  11      138.01      115.73      5.46 o 
   5  -1  11      161.01      176.04     12.85 o 
   6  -1  11      241.93      245.69     13.74 o 
   7  -1  11        1.73        0.65      9.79 o 
   8  -1  11        3.65       10.47     10.74 o 
   9  -1  11        1.88        0.00     15.11 o 
  10  -1  11        6.70       10.23     18.79 o 
  11  -1  11       32.32      134.87     44.17 o 
 -11   0  11       60.99      112.47     24.30 o 
 -10   0  11        0.01        7.32     13.33 o 
  -9   0  11        2.50        5.40      8.55 o 
  -8   0  11        0.87        0.10      8.94 o 
  -7   0  11        5.09        7.37      6.44 o 
  -6   0  11        3.08        3.53      5.48 o 
  -5   0  11      461.56      568.28     12.22 o 
  -4   0  11        2.61        4.75      4.32 o 
  -3   0  11     1334.14     1350.03     28.44 o 
  -2   0  11      790.84      776.76     13.46 o 
  -1   0  11     1655.01     1598.14     27.59 o 
   0   0  11     1047.84     1109.73     21.34 o 
   1   0  11      188.07      182.01      6.78 o 
   2   0  11     1279.30     1391.88     30.42 o 
   3   0  11      681.03      764.45     18.75 o 
   4   0  11        6.35        7.79      4.44 o 
   5   0  11      186.46      181.65     13.37 o 
   6   0  11        1.16        4.08      9.84 o 
   7   0  11      109.78      154.45     14.34 o 
   8   0  11        0.03        0.11     10.25 o 
   9   0  11        0.42       18.59     18.56 o 
  10   0  11       14.83       76.30     32.34 o 
  11   0  11       44.72       49.43     32.71 o 
 -12   1  11       25.21       38.09     23.99 o 
 -11   1  11        1.47       15.02     22.14 o 
 -10   1  11      107.21      116.29     32.28 o 
  -9   1  11       16.90       14.15     11.28 o 
  -8   1  11       74.94       70.61      9.27 o 
  -7   1  11      148.52      171.83      9.61 o 
  -6   1  11      392.69      352.17     10.43 o 
  -5   1  11       86.67       98.91      7.34 o 
  -4   1  11       56.92       56.45      4.81 o 
  -3   1  11      232.50      185.93      7.82 o 
  -2   1  11      329.66      444.68     14.42 o 
  -1   1  11     1710.02     1799.48     31.78 o 
   0   1  11      199.13      212.17      8.21 o 
   1   1  11      143.62      176.27      8.26 o 
   2   1  11        1.86        3.20      3.49 o 
   3   1  11       82.53       58.01      5.75 o 
   4   1  11       71.41       61.63      7.67 o 
   5   1  11        1.17       10.03      7.58 o 
   6   1  11       34.25        9.45      9.18 o 
   7   1  11       53.85       36.30     12.36 o 
   8   1  11       25.03       46.39     17.96 o 
   9   1  11        8.87        2.69     17.71 o 
  10   1  11        0.07        0.00     20.16 o 
  11   1  11        7.67        0.32     32.65 o 
 -12   2  11        2.56       20.62     23.15 o 
 -11   2  11        0.52       11.80     18.53 o 
 -10   2  11        8.20        8.83     15.20 o 
  -9   2  11      203.07      195.92     18.51 o 
  -8   2  11        4.17       12.84      6.84 o 
  -7   2  11        5.07       19.66      6.57 o 
  -6   2  11       44.05       46.71      6.70 o 
  -5   2  11      152.28      144.29      6.70 o 
  -4   2  11     1961.71     1983.73     31.46 o 
  -3   2  11       23.89       14.88      5.11 o 
  -2   2  11      807.33      795.51     15.46 o 
   0   2  11       54.68       63.43      6.16 o 
   1   2  11      253.33      265.16      5.75 o 
   2   2  11      162.30      173.10      8.11 o 
   3   2  11      141.85      182.14      8.02 o 
   4   2  11      185.45      185.48     10.59 o 
   5   2  11      109.22      111.74     10.45 o 
   6   2  11       20.88       54.09     12.28 o 
   7   2  11      130.19      190.17     35.33 o 
   8   2  11      125.69      147.92     22.47 o 
   9   2  11        4.39       17.06     18.23 o 
  10   2  11        0.80       18.04     24.19 o 
 -12   3  11       10.94        1.00     20.27 o 
 -11   3  11        9.37       21.00     18.65 o 
 -10   3  11        7.53       24.25     39.46 o 
  -9   3  11       70.48       79.27     12.21 o 
  -8   3  11       31.32       61.27     12.07 o 
  -7   3  11       65.53       73.43      8.08 o 
  -6   3  11       75.59      103.78      8.77 o 
  -5   3  11      321.72      350.46     11.46 o 
  -4   3  11     1943.82     1927.20     31.23 o 
  -3   3  11     2115.87     2191.64     38.71 o 
  -2   3  11      154.19      192.44      7.44 o 
  -1   3  11       92.09      113.70      5.78 o 
   0   3  11       98.85      109.41      7.19 o 
   1   3  11      266.14      271.75      7.13 o 
   2   3  11      271.40      211.68      8.69 o 
   3   3  11      121.34      162.27      8.20 o 
   4   3  11      196.54      169.57     10.49 o 
   5   3  11        4.56        7.64      9.45 o 
   6   3  11      127.87      127.54     19.40 o 
   7   3  11       35.19       42.44     17.12 o 
   8   3  11       30.07       22.55     18.65 o 
   9   3  11        0.88       11.23     20.62 o 
  10   3  11       43.28       30.26     24.50 o 
 -12   4  11        0.86        0.16     17.86 o 
 -11   4  11        0.78        6.91     16.94 o 
 -10   4  11        1.10       15.61     15.67 o 
  -9   4  11       21.17       23.53     15.41 o 
  -8   4  11       58.28       72.87     11.85 o 
  -7   4  11        2.84        7.94      8.95 o 
  -6   4  11      297.51      287.37     12.08 o 
  -5   4  11       53.75       72.44      7.69 o 
  -4   4  11       35.17       22.38      5.40 o 
  -3   4  11       11.58        8.07      4.93 o 
  -2   4  11      180.74      205.91      7.98 o 
  -1   4  11      390.29      409.45     11.07 o 
   0   4  11       24.82       21.99      5.68 o 
   1   4  11        5.50        2.02      6.48 o 
   2   4  11      108.53       96.81      7.15 o 
   3   4  11        4.96       11.26      8.19 o 
   4   4  11       61.17       68.61     11.77 o 
   5   4  11        0.00        9.11     10.68 o 
   6   4  11        9.25       27.53     18.24 o 
   7   4  11        3.33       38.84     24.87 o 
   8   4  11        0.17        9.58     20.48 o 
   9   4  11        7.04       44.87     25.40 o 
 -11   5  11        0.07        0.32     18.11 o 
 -10   5  11       27.72       20.75     17.00 o 
  -9   5  11       11.78       21.81     11.43 o 
  -8   5  11        1.39        9.38      9.33 o 
  -7   5  11        1.91        5.83      8.90 o 
  -6   5  11      428.68      396.86     15.05 o 
  -5   5  11        0.02        2.71      6.06 o 
  -4   5  11       63.61       46.69      7.40 o 
  -3   5  11      164.66      160.65      7.91 o 
  -2   5  11       15.62       16.29      5.66 o 
  -1   5  11      757.13      759.02     16.64 o 
   0   5  11      725.00      718.22     15.86 o 
   1   5  11      206.53      196.12      9.23 o 
   2   5  11       22.52       33.29      9.58 o 
   3   5  11      452.89      457.36     16.82 o 
   4   5  11        2.56        0.32     12.54 o 
   5   5  11       11.67       29.19     19.41 o 
   6   5  11        0.12       13.78     26.97 o 
   7   5  11       14.20        4.47     23.08 o 
   8   5  11       13.51        1.63     18.96 o 
   9   5  11        0.06       28.81     39.86 o 
 -11   6  11       61.54       50.83     20.94 o 
 -10   6  11        0.75       27.90     19.05 o 
  -9   6  11      113.30      111.71     15.75 o 
  -8   6  11      150.16      165.50     15.60 o 
  -7   6  11       51.01       67.22     13.08 o 
  -6   6  11       91.09      100.20     10.42 o 
  -5   6  11      372.93      394.08     13.72 o 
  -4   6  11      129.46      105.46      8.48 o 
  -3   6  11        9.89        8.87      6.25 o 
  -2   6  11       46.94       58.21      7.56 o 
  -1   6  11      825.08      912.16     19.42 o 
   0   6  11      200.82      195.55      9.47 o 
   1   6  11        8.00        3.13      7.18 o 
   2   6  11      465.33      400.54     17.16 o 
   3   6  11       22.32       13.60     11.17 o 
   4   6  11       30.57       67.42     17.17 o 
   5   6  11        5.12       15.30     15.11 o 
   6   6  11       38.11       21.98     14.21 o 
   7   6  11        6.77       63.46     25.10 o 
   8   6  11        8.86        7.02     23.35 o 
 -11   7  11        0.35        6.79     19.03 o 
 -10   7  11       28.21       33.77     32.13 o 
  -9   7  11        0.07        0.74     15.54 o 
  -8   7  11        1.03       12.41     11.06 o 
  -7   7  11       48.11       86.81     21.13 o 
  -6   7  11       86.01       74.34     11.15 o 
  -5   7  11      209.93      254.40     13.99 o 
  -4   7  11       47.85       43.79     10.03 o 
  -3   7  11       15.63       23.52      8.49 o 
  -2   7  11       41.94       53.07      9.81 o 
  -1   7  11      156.27      137.43     11.96 o 
   0   7  11        9.81       21.65      9.06 o 
   1   7  11      235.17      174.83     12.99 o 
   2   7  11      108.04      109.57     12.68 o 
   3   7  11        0.67       12.86     12.95 o 
   4   7  11        8.89       13.70     13.85 o 
   5   7  11        0.02        5.14     14.51 o 
   6   7  11        0.04       10.99     16.80 o 
   7   7  11       21.39       30.39     27.58 o 
 -11   8  11        6.78        0.42     29.13 o 
 -10   8  11        2.01        0.16     18.47 o 
  -9   8  11       20.44        7.69     17.20 o 
  -8   8  11        0.28        2.78     11.49 o 
  -7   8  11       16.40       12.70     10.94 o 
  -6   8  11       80.85      102.40     12.54 o 
  -5   8  11       66.58       76.84     12.43 o 
  -4   8  11      260.91      294.36     14.65 o 
  -3   8  11        5.62       10.81      9.18 o 
  -2   8  11        1.54        3.93      8.23 o 
  -1   8  11       56.36       11.46      9.45 o 
   0   8  11       35.98       65.75     12.40 o 
   1   8  11      152.77      166.96     14.93 o 
   2   8  11       22.78        5.48     12.03 o 
   3   8  11      356.97      349.23     23.02 o 
   4   8  11        0.00        2.86     14.96 o 
   5   8  11        0.90        8.35     16.07 o 
   6   8  11        0.49        0.97     18.40 o 
 -10   9  11        7.13        6.82     21.74 o 
  -9   9  11        2.98       18.84     23.53 o 
  -8   9  11        5.14        5.46     12.36 o 
  -7   9  11        7.63        7.80     11.22 o 
  -6   9  11        1.78       14.01     10.70 o 
  -5   9  11       59.67       48.29     12.70 o 
  -4   9  11       22.56       13.00     17.03 o 
  -3   9  11      200.85      242.36     20.23 o 
  -2   9  11       15.65       52.17     15.02 o 
  -1   9  11       27.05       26.03     12.16 o 
   0   9  11       36.68       39.78     12.23 o 
   1   9  11       16.89        7.12     12.14 o 
   2   9  11        0.07       11.87     13.33 o 
   3   9  11       36.94       28.51     16.79 o 
   4   9  11       14.59       12.85     16.65 o 
   5   9  11        5.31        6.95     20.33 o 
   6   9  11        8.89       33.39     37.75 o 
 -10  10  11        3.92       51.74     40.12 o 
  -9  10  11        0.02       26.93     25.95 o 
  -8  10  11      124.82      146.67     19.60 o 
  -7  10  11        1.80        5.36     11.48 o 
  -6  10  11       26.54       15.40     12.75 o 
  -5  10  11        3.21        0.00     10.87 o 
  -4  10  11      134.38      141.54     18.15 o 
  -3  10  11        4.34        5.69     13.33 o 
  -2  10  11       22.09       42.10     17.44 o 
  -1  10  11        2.90        2.23     15.39 o 
   0  10  11       53.41       42.14     14.51 o 
   1  10  11        0.84       34.90     17.69 o 
   2  10  11        6.22       11.06     17.49 o 
   3  10  11        4.86       17.62     19.19 o 
   4  10  11       10.08       10.60     18.50 o 
  -9  11  11        1.31       48.69     42.22 o 
  -8  11  11        5.52        0.42     17.58 o 
  -7  11  11        2.68        2.37     15.11 o 
  -6  11  11        6.36       13.05     15.97 o 
  -5  11  11       40.13       21.11     16.90 o 
  -4  11  11       28.47       39.98     17.62 o 
  -3  11  11       18.97       21.88     16.14 o 
  -2  11  11        0.10        6.40     16.35 o 
  -1  11  11        1.42        1.38     16.17 o 
   0  11  11        6.32        9.93     17.80 o 
   1  11  11       28.04       20.81     16.79 o 
   2  11  11       11.21       26.20     28.30 o 
   3  11  11       41.19       53.43     26.59 o 
  -7  12  11        0.29       10.86     17.31 o 
  -6  12  11        0.21        0.16     16.77 o 
  -5  12  11        0.28        0.05     15.83 o 
  -4  12  11       12.26        0.33     16.38 o 
  -3  12  11       36.31       32.04     19.62 o 
  -2  12  11       13.65       12.23     19.03 o 
  -1  12  11        2.65        0.05     17.75 o 
   0  12  11        1.66        0.05     18.43 o 
   2  12  11       30.34       55.11     40.44 o 
  -6  13  11       38.68       18.89     26.19 o 
  -5  13  11       14.07       31.73     26.09 o 
  -4  13  11        3.41       14.58     18.41 o 
  -3  13  11       43.88       39.00     23.15 o 
  -2  13  11        3.25        0.00     35.39 o 
  -1  13  11        6.87        0.00     36.65 o 
   0 -14  12        9.00       28.79     32.96 o 
   1 -14  12        0.13        5.79     21.89 o 
   2 -14  12       44.15       54.68     24.06 o 
   3 -14  12       71.32       67.60     29.25 o 
   4 -14  12       91.51      123.67     33.87 o 
   5 -14  12       80.42      106.82     32.16 o 
   6 -14  12       92.44       77.29     36.39 o 
  -3 -13  12       10.87       95.65     48.37 o 
  -2 -13  12        0.31       13.41     20.75 o 
  -1 -13  12       78.21       89.95     28.12 o 
   0 -13  12       65.87       81.65     23.44 o 
   1 -13  12       16.83       29.02     20.40 o 
   2 -13  12        6.72        5.26     19.91 o 
   3 -13  12       22.00        6.04     21.08 o 
   4 -13  12        3.38        0.11     22.64 o 
   5 -13  12        3.47        9.71     21.46 o 
   6 -13  12       47.66       23.69     22.13 o 
   7 -13  12        2.39       38.02     40.91 o 
   8 -13  12       21.07        0.74     38.81 o 
  -4 -12  12       22.88        0.00     32.39 o 
  -3 -12  12        0.23        0.05     18.84 o 
  -2 -12  12        3.27       10.88     15.82 o 
  -1 -12  12       60.27       89.22     20.48 o 
   0 -12  12        1.66        3.05     16.55 o 
   1 -12  12       16.56       14.02     17.21 o 
   2 -12  12        0.00       17.01     16.76 o 
   3 -12  12       23.60       19.70     20.11 o 
   4 -12  12       37.02       36.21     23.01 o 
   5 -12  12      174.10      229.10     25.74 o 
   6 -12  12       58.51       28.66     17.14 o 
   7 -12  12        6.73        0.05     19.61 o 
   8 -12  12        1.03        0.00     20.43 o 
   9 -12  12        0.12        0.16     33.23 o 
  -5 -11  12        2.20       27.97     22.29 o 
  -4 -11  12        9.79        0.11     22.11 o 
  -3 -11  12       38.00       52.01     20.20 o 
  -2 -11  12        1.34        0.76     14.46 o 
  -1 -11  12       59.87       55.99     13.48 o 
   0 -11  12       20.62       21.96     13.00 o 
   1 -11  12        0.05        4.98     13.65 o 
   2 -11  12       32.23       43.53     16.13 o 
   3 -11  12       57.07       79.26     22.96 o 
   4 -11  12      113.48      115.90     18.38 o 
   5 -11  12        5.40       14.94     12.71 o 
   6 -11  12        0.29        6.82     14.20 o 
   7 -11  12       14.28        7.54     20.20 o 
   8 -11  12      132.03       88.81     24.07 o 
   9 -11  12       15.64       10.65     22.92 o 
  -6 -10  12       28.11       19.36     20.80 o 
  -5 -10  12        5.32       21.53     20.02 o 
  -4 -10  12       16.75       15.00     16.90 o 
  -3 -10  12      234.43      203.49     20.22 o 
  -2 -10  12       13.96       29.68     15.25 o 
  -1 -10  12        1.75        6.16      9.89 o 
   0 -10  12       27.49       23.73      9.81 o 
   1 -10  12      376.74      383.68     15.74 o 
   2 -10  12      112.19      122.45     16.38 o 
   3 -10  12      106.52      110.92     12.72 o 
   4 -10  12      331.58      344.40     23.76 o 
   5 -10  12        2.36        6.00     11.54 o 
   6 -10  12       72.80      125.34     18.28 o 
   7 -10  12        0.54       20.22     18.94 o 
   8 -10  12        0.32       34.08     22.16 o 
   9 -10  12       20.54        1.10     19.75 o 
  10 -10  12       12.22       27.52     26.48 o 
  -7  -9  12       22.12       53.05     23.69 o 
  -6  -9  12        4.21       12.30     15.97 o 
  -5  -9  12       29.57       25.60     16.60 o 
  -4  -9  12       14.67       15.51     16.40 o 
  -3  -9  12       74.85       56.88     13.41 o 
  -2  -9  12      134.24      157.56     14.61 o 
  -1  -9  12       97.72       90.11     11.33 o 
   0  -9  12       64.25       59.41      9.54 o 
   1  -9  12       51.44       39.97     10.06 o 
   2  -9  12       26.48       20.31      7.28 o 
   3  -9  12      637.70      616.37     19.85 o 
   4  -9  12        0.02        7.98     10.35 o 
   5  -9  12      259.52      265.28     20.67 o 
   6  -9  12       36.43       28.24     12.47 o 
   7  -9  12       46.04       80.66     23.35 o 
   8  -9  12      107.29      101.50     24.21 o 
   9  -9  12        0.00        1.94     19.15 o 
  10  -9  12        4.89       10.68     22.27 o 
  -8  -8  12        0.05        0.16     31.92 o 
  -7  -8  12        9.96        8.01     17.54 o 
  -6  -8  12       39.68       15.42     14.83 o 
  -5  -8  12       45.65       42.25     14.92 o 
  -4  -8  12       77.42      118.98     14.28 o 
  -3  -8  12       37.59       16.78     11.18 o 
  -2  -8  12      184.50      149.64     11.92 o 
  -1  -8  12       31.24       30.33      9.78 o 
   0  -8  12      463.68      503.83     13.62 o 
   1  -8  12        4.88        7.57      5.65 o 
   2  -8  12       60.94       54.47      7.43 o 
   3  -8  12       21.74       16.00      7.31 o 
   4  -8  12        5.75        1.19     10.37 o 
   5  -8  12      204.04      182.99     14.48 o 
   6  -8  12      112.07      106.40     19.33 o 
   7  -8  12      129.74      155.25     21.48 o 
   8  -8  12       88.81       86.93     23.14 o 
   9  -8  12       13.95       18.58     22.66 o 
  10  -8  12        4.86       23.42     22.23 o 
  11  -8  12       12.13       70.88     39.44 o 
  -9  -7  12        7.51        7.94     34.91 o 
  -8  -7  12        1.45       19.72     29.55 o 
  -7  -7  12       15.28       19.53     15.80 o 
  -6  -7  12       33.64        3.38     11.47 o 
  -5  -7  12       15.33       28.82     10.66 o 
  -4  -7  12      693.04      620.89     20.78 o 
  -3  -7  12        0.09        4.76      8.81 o 
  -2  -7  12        0.67        4.55      6.11 o 
  -1  -7  12       22.42       14.26      6.13 o 
   0  -7  12       42.65       35.88      6.59 o 
   1  -7  12       89.48       94.84      6.09 o 
   2  -7  12      317.61      345.69     11.66 o 
   3  -7  12       48.51       49.16      7.67 o 
   4  -7  12        0.50        0.42      9.38 o 
   5  -7  12        5.78        9.00      9.84 o 
   6  -7  12       32.18       21.38     22.64 o 
   7  -7  12        0.72       10.66     16.61 o 
   8  -7  12        3.23        0.05     14.37 o 
   9  -7  12       39.79       30.59     20.55 o 
  10  -7  12       23.33        4.42     30.23 o 
  11  -7  12       16.24        9.46     38.54 o 
  -9  -6  12        7.71       25.61     17.54 o 
  -8  -6  12        7.54       27.83     14.55 o 
  -7  -6  12      107.28      123.65     18.17 o 
  -6  -6  12        2.32        9.07     10.65 o 
  -5  -6  12      127.31      125.16     13.13 o 
  -4  -6  12      804.81      772.31     21.70 o 
  -3  -6  12        3.32        9.67      6.83 o 
  -2  -6  12      446.58      468.41     12.35 o 
  -1  -6  12        8.38        4.99      5.24 o 
   0  -6  12       29.77       26.64      6.43 o 
   1  -6  12        0.53        5.44      6.07 o 
   2  -6  12      676.05      700.97     15.81 o 
   3  -6  12       20.40       20.49      8.17 o 
   4  -6  12      242.46      224.73     10.78 o 
   5  -6  12      246.75      218.84     13.09 o 
   6  -6  12       45.11       52.84     17.19 o 
   7  -6  12      170.19      194.38     21.61 o 
   8  -6  12       40.88       61.75     18.22 o 
   9  -6  12       47.22       37.58     36.12 o 
  10  -6  12       11.02       15.86     18.24 o 
  11  -6  12       11.42       35.82     25.83 o 
 -10  -5  12        3.88       26.60     21.45 o 
  -9  -5  12        0.63       14.70     16.90 o 
  -8  -5  12       11.70       16.94     14.68 o 
  -7  -5  12       30.03       46.65     11.76 o 
  -6  -5  12       51.53       53.51     12.01 o 
  -5  -5  12       77.98       76.03      9.14 o 
  -4  -5  12       62.35       76.42      8.04 o 
  -3  -5  12       72.12       71.10      7.60 o 
  -2  -5  12       22.14       22.49      5.67 o 
  -1  -5  12       91.80       82.40      6.83 o 
   0  -5  12      319.24      333.57     10.37 o 
   1  -5  12      330.34      329.17      9.80 o 
   2  -5  12       16.89        0.16      4.92 o 
   3  -5  12       96.00       89.52      6.84 o 
   4  -5  12      550.44      546.09     15.55 o 
   5  -5  12      267.78      265.53     11.01 o 
   6  -5  12        1.59        3.60     12.84 o 
   7  -5  12      347.90      337.37     22.71 o 
   8  -5  12        0.00        0.16     13.61 o 
   9  -5  12       20.23        0.05     23.56 o 
  10  -5  12       36.20       31.89     43.70 o 
  11  -5  12        0.04       21.26     24.84 o 
 -10  -4  12        8.13       12.75     18.96 o 
  -9  -4  12       76.16       79.66     20.40 o 
  -8  -4  12       75.11       78.48     15.94 o 
  -7  -4  12       79.60       94.09     12.26 o 
  -6  -4  12       20.67       34.56      9.20 o 
  -5  -4  12      140.61      110.55     10.12 o 
  -4  -4  12       71.31       66.09      7.74 o 
  -3  -4  12      756.67      840.66     15.65 o 
  -2  -4  12      404.43      521.23     12.64 o 
  -1  -4  12      194.19      171.39      6.97 o 
   0  -4  12     1814.01     2089.09     34.20 o 
   1  -4  12      616.85      721.53     15.09 o 
   2  -4  12       61.02       45.62      9.98 o 
   3  -4  12        1.48        2.43      4.32 o 
   4  -4  12      208.31      191.87      9.12 o 
   5  -4  12      159.96      128.65     15.03 o 
   6  -4  12        0.00       11.11     13.45 o 
   7  -4  12       76.92       85.66     17.97 o 
   8  -4  12      113.58      132.12     20.75 o 
   9  -4  12       65.01       33.29     19.17 o 
  10  -4  12       55.13        7.45     18.66 o 
  11  -4  12        0.00       22.19     37.75 o 
  12  -4  12        2.67        8.52     38.02 o 
 -11  -3  12       46.71       57.10     41.91 o 
 -10  -3  12       18.97       48.06     19.92 o 
  -9  -3  12       94.04       79.29     17.57 o 
  -8  -3  12      207.77      204.58     13.92 o 
  -7  -3  12       87.46       75.32     10.41 o 
  -6  -3  12      132.67      124.35     10.09 o 
  -5  -3  12       40.00       46.24      7.50 o 
  -4  -3  12      496.70      526.59     13.35 o 
  -3  -3  12       42.74       43.21      5.45 o 
  -2  -3  12     1541.43     1727.65     29.13 o 
  -1  -3  12       44.29       43.01      4.32 o 
   0  -3  12      851.53      957.49     17.94 o 
   1  -3  12        0.76       14.36      4.17 o 
   2  -3  12      858.27      879.16     16.48 o 
   3  -3  12      539.40      506.47     11.64 o 
   4  -3  12        2.01        9.37      4.56 o 
   5  -3  12        7.32        9.86      8.49 o 
   6  -3  12        0.75        1.58      7.93 o 
   7  -3  12       46.44       51.35     13.22 o 
   8  -3  12       55.03       59.80     18.55 o 
   9  -3  12        6.45       42.78     22.43 o 
  10  -3  12        0.92        0.47     15.01 o 
  11  -3  12        1.72        7.96     19.13 o 
 -11  -2  12       16.18       30.04     23.14 o 
 -10  -2  12       13.34       17.33     15.01 o 
  -9  -2  12       32.69       58.29     16.07 o 
  -8  -2  12       38.94       27.36      9.64 o 
  -7  -2  12        2.36       10.27      7.18 o 
  -6  -2  12       79.83       73.93      8.59 o 
  -5  -2  12       30.81       47.44      7.33 o 
  -4  -2  12     1137.11     1127.78     19.51 o 
  -3  -2  12      241.59      287.49      9.68 o 
  -2  -2  12        7.40        9.00      4.99 o 
  -1  -2  12        0.18        6.11      5.84 o 
   0  -2  12       11.28       45.09     33.36 o 
   1  -2  12      221.12      230.04     38.86 o 
   2  -2  12        3.55       19.64      7.23 o 
   3  -2  12      193.55      146.37      7.56 o 
   4  -2  12      118.83      112.82      7.02 o 
   5  -2  12       12.46       15.26      8.63 o 
   6  -2  12       77.27       80.30     11.04 o 
   7  -2  12        7.07        8.79      9.90 o 
   8  -2  12        2.04       15.80     11.20 o 
   9  -2  12        0.59        0.79     15.26 o 
  10  -2  12        0.13       12.30     28.03 o 
  11  -2  12       19.54       53.90     23.84 o 
 -11  -1  12       28.71       63.94     27.34 o 
 -10  -1  12        0.19        1.35     11.62 o 
  -9  -1  12      364.06      355.85     15.59 o 
  -8  -1  12      237.14      228.39     12.22 o 
  -7  -1  12      265.55      193.70     10.63 o 
  -6  -1  12        0.08        3.98      5.90 o 
  -5  -1  12      178.80      165.71      7.76 o 
  -4  -1  12       16.22       42.76      9.89 o 
  -3  -1  12     1443.25     1555.64     30.40 o 
  -2  -1  12     1218.90     1058.91     20.71 o 
  -1  -1  12      732.33      846.24     17.41 o 
   0  -1  12     2495.78     2613.18     41.39 o 
   1  -1  12      306.42      360.84      7.82 o 
   2  -1  12      180.21      202.32      8.41 o 
   3  -1  12       52.28       60.35     20.12 o 
   4  -1  12       20.04       16.36      5.68 o 
   5  -1  12        3.13       14.07      8.41 o 
   6  -1  12        8.37       25.03     10.85 o 
   7  -1  12       99.95      103.28     14.46 o 
   8  -1  12        0.96        0.98     10.27 o 
   9  -1  12        4.23        4.37     13.58 o 
  10  -1  12       40.80       28.52     22.06 o 
  11  -1  12       45.67      107.95     41.43 o 
 -11   0  12        0.16        8.63     17.23 o 
 -10   0  12        0.03        5.40     12.98 o 
  -9   0  12       43.12       72.27     10.62 o 
  -8   0  12        4.99       16.30      7.84 o 
  -7   0  12      105.88      110.40      9.29 o 
  -6   0  12      373.73      410.51     12.93 o 
  -5   0  12        2.27        7.45      5.36 o 
  -4   0  12      834.79      854.14     18.40 o 
  -3   0  12      792.34      823.92     14.57 o 
  -2   0  12     3482.37     3418.83     51.98 o 
  -1   0  12      117.44      180.98     22.95 o 
   0   0  12       44.56       55.27      6.87 o 
   1   0  12        0.15       23.44      9.11 o 
   2   0  12      126.47      126.12     10.61 o 
   3   0  12     1747.89     1917.61     38.23 o 
   4   0  12      223.51      267.09     10.67 o 
   5   0  12      382.42      386.31     17.17 o 
   6   0  12      178.27      176.73     14.33 o 
   7   0  12       19.12       35.86     12.61 o 
   8   0  12       21.38       20.50     13.70 o 
   9   0  12        0.18       16.99     18.98 o 
  10   0  12        0.09       49.64     33.81 o 
  11   0  12       34.85       48.95     34.55 o 
 -12   1  12        2.34       24.08     44.12 o 
 -11   1  12        0.79        5.86     19.52 o 
 -10   1  12        5.65       18.93     13.82 o 
  -9   1  12       42.79       26.68     12.90 o 
  -8   1  12       64.31       49.54      9.04 o 
  -7   1  12      254.95      227.73     11.22 o 
  -6   1  12      124.22      116.83      7.55 o 
  -5   1  12      124.56      123.13      8.34 o 
  -4   1  12      294.88      308.25      9.52 o 
  -3   1  12     1281.78     1576.22     25.13 o 
  -2   1  12     2858.80     3006.58     52.26 o 
  -1   1  12      806.68     1052.86     19.01 o 
   0   1  12     2714.13     2897.96     43.55 o 
   1   1  12     1014.89     1108.94     23.98 o 
   2   1  12      233.03      214.03      5.52 o 
   3   1  12      719.95      736.30     17.87 o 
   4   1  12       18.66       37.41     10.72 o 
   5   1  12      327.76      340.84     12.69 o 
   6   1  12      164.13      172.74     22.68 o 
   7   1  12       74.46       96.73     18.25 o 
   8   1  12        0.85       13.07     17.17 o 
   9   1  12        9.02        0.68     16.46 o 
  10   1  12        0.35        4.86     22.08 o 
 -12   2  12        1.96       20.03     38.86 o 
 -11   2  12        6.65        8.48     19.05 o 
 -10   2  12        3.85       10.78     16.50 o 
  -9   2  12      133.21      152.21     14.25 o 
  -8   2  12       47.76       45.46      8.30 o 
  -7   2  12        3.54       11.63      6.31 o 
  -6   2  12      462.97      419.00     14.45 o 
  -5   2  12      411.27      451.80     13.49 o 
  -4   2  12      106.21      108.24      6.53 o 
  -3   2  12      125.78       96.21      6.89 o 
  -2   2  12      497.01      490.51     11.95 o 
  -1   2  12     1694.75     1726.15     28.30 o 
   0   2  12       96.83      109.03      7.08 o 
   1   2  12      431.96      416.52     12.76 o 
   2   2  12       90.98       82.71      6.56 o 
   3   2  12       10.64       13.99      5.31 o 
   4   2  12        4.89       15.43      7.89 o 
   5   2  12      187.23      200.79     17.24 o 
   6   2  12       32.23       46.51     12.42 o 
   7   2  12       19.72       38.84     16.38 o 
   8   2  12       52.65       51.40     18.57 o 
   9   2  12        0.00       36.03     21.65 o 
  10   2  12       10.26        1.68     20.26 o 
 -12   3  12        0.05       28.87     41.38 o 
 -11   3  12        0.62        7.25     17.04 o 
 -10   3  12        1.29       15.28     16.18 o 
  -9   3  12        0.92       16.10     12.17 o 
  -8   3  12       13.16       22.44     10.30 o 
  -7   3  12       33.59       36.65      7.77 o 
  -6   3  12       38.01       50.51      8.23 o 
  -5   3  12      108.70      113.44      8.03 o 
  -4   3  12      811.31      698.09     16.70 o 
  -3   3  12        8.13       14.65      5.28 o 
  -2   3  12       30.84       30.92      5.24 o 
  -1   3  12      801.62      893.66     16.47 o 
   0   3  12      430.99      472.65     13.11 o 
   1   3  12      420.52      384.98     11.77 o 
   2   3  12       45.73       53.32      6.40 o 
   3   3  12       85.37      105.24     17.00 o 
   4   3  12       29.36       33.65      7.18 o 
   5   3  12       25.10       43.51     11.95 o 
   6   3  12        0.59       16.41     14.28 o 
   7   3  12       27.75       16.54     16.50 o 
   8   3  12      109.46      146.61     22.53 o 
   9   3  12       15.67       74.30     61.34 o 
  10   3  12       21.41       48.64     41.33 o 
 -12   4  12        6.08       14.51     41.01 o 
 -11   4  12        0.00        2.98     16.89 o 
 -10   4  12       10.08        1.79     15.05 o 
  -9   4  12       56.36       48.41     13.46 o 
  -8   4  12      124.70      136.41     13.46 o 
  -7   4  12      267.79      308.42     15.69 o 
  -6   4  12      128.38      128.55      9.77 o 
  -5   4  12      795.80      769.30     18.47 o 
  -4   4  12      229.22      227.38     10.02 o 
  -3   4  12      107.76      103.49      6.84 o 
  -2   4  12      790.94      689.92     15.40 o 
  -1   4  12      714.09      719.15     15.84 o 
   0   4  12       17.87       12.84      4.66 o 
   1   4  12      922.24      916.51     19.72 o 
   2   4  12      163.51      157.12      8.51 o 
   3   4  12        9.67        8.09      9.70 o 
   4   4  12      141.46      152.11     42.75 o 
   5   4  12      535.83      503.45     28.64 o 
   6   4  12       69.36      112.66     20.17 o 
   7   4  12        3.36       26.63     18.46 o 
   8   4  12        8.93       49.92     21.35 o 
   9   4  12        2.93       50.21     26.84 o 
 -11   5  12        9.75        8.33     18.75 o 
 -10   5  12      121.86      124.21     22.17 o 
  -9   5  12        0.34        6.04     10.88 o 
  -8   5  12        2.31        0.21      9.95 o 
  -7   5  12       15.15        5.27      9.83 o 
  -6   5  12      189.12      175.49     14.56 o 
  -5   5  12        0.48       10.13      9.88 o 
  -4   5  12      106.55      122.94      8.35 o 
  -3   5  12      609.92      648.89     15.13 o 
  -2   5  12       37.17       33.05      6.35 o 
  -1   5  12        4.99        8.28      5.80 o 
   0   5  12       13.69       13.01      5.93 o 
   1   5  12      157.71      163.81     13.32 o 
   2   5  12       61.79       54.14     10.26 o 
   3   5  12      239.69      267.77     16.73 o 
   4   5  12      237.87      235.37     17.24 o 
   5   5  12        4.44        3.14     11.43 o 
   6   5  12        1.94       10.85     16.67 o 
   7   5  12        1.08       20.92     21.90 o 
   8   5  12        0.08       44.91     34.15 o 
 -11   6  12        5.27        9.18     22.20 o 
 -10   6  12       44.80       43.22     21.57 o 
  -9   6  12        2.67       29.83     22.86 o 
  -8   6  12       20.72       42.25     11.84 o 
  -7   6  12      261.27      231.18     15.45 o 
  -6   6  12       73.83       69.62     10.61 o 
  -5   6  12        0.07        3.76      7.55 o 
  -4   6  12       76.96       94.52      8.77 o 
  -3   6  12      142.90      158.81      9.23 o 
  -2   6  12      186.50      197.60      9.90 o 
  -1   6  12        5.63       13.20      6.53 o 
   0   6  12       70.54       77.49      9.03 o 
   1   6  12      112.96       94.62     10.62 o 
   2   6  12       34.31       31.50     10.34 o 
   3   6  12        2.69       10.03     11.58 o 
   4   6  12        7.64        9.27     13.01 o 
   5   6  12        0.03        2.31     12.74 o 
   6   6  12       21.04       16.48     23.23 o 
   7   6  12        6.08        8.03     24.40 o 
   8   6  12        3.13       33.91     45.22 o 
 -11   7  12        4.92        4.74     21.91 o 
 -10   7  12        0.00        4.69     18.25 o 
  -9   7  12       11.25        4.02     17.65 o 
  -8   7  12        4.63        1.08     10.95 o 
  -7   7  12        4.11        9.36      9.72 o 
  -6   7  12      191.81      165.42     12.80 o 
  -5   7  12       10.44        2.92      8.19 o 
  -4   7  12       43.36       32.19      8.94 o 
  -3   7  12       21.70        4.20      7.30 o 
  -2   7  12      310.51      305.69     12.20 o 
  -1   7  12       23.89       18.18     11.76 o 
   0   7  12      125.91      109.44     12.60 o 
   1   7  12        4.38        2.59      8.69 o 
   2   7  12      332.97      299.83     17.30 o 
   3   7  12       78.73       97.61     16.57 o 
   4   7  12       80.51       69.45     15.85 o 
   5   7  12       12.04       17.06     15.09 o 
   6   7  12       10.22       20.83     21.73 o 
   7   7  12        9.64       40.42     26.28 o 
 -10   8  12        5.38       12.86     20.04 o 
  -9   8  12       61.12       57.36     20.81 o 
  -8   8  12       17.92        7.99     13.30 o 
  -7   8  12        2.45        0.05     10.25 o 
  -6   8  12      125.84      137.00     12.73 o 
  -5   8  12       13.73       18.12     10.08 o 
  -4   8  12       47.06       72.46     11.66 o 
  -3   8  12        3.30        3.85      8.36 o 
  -2   8  12      207.46      201.88     13.69 o 
  -1   8  12       22.72       15.10      9.90 o 
   0   8  12       77.07       81.67     13.80 o 
   1   8  12       86.42       86.47     14.26 o 
   2   8  12       58.20       35.51     15.16 o 
   3   8  12       24.98       34.95     17.03 o 
   4   8  12        2.68        6.94     16.32 o 
   5   8  12        5.41       19.37     17.74 o 
   6   8  12        5.51       35.12     26.90 o 
 -10   9  12       10.59        4.65     21.03 o 
  -9   9  12        3.91       14.28     18.69 o 
  -8   9  12        0.52       18.86     13.78 o 
  -7   9  12       45.26       37.96     16.06 o 
  -6   9  12       65.34       81.54     13.78 o 
  -5   9  12        0.37        8.36     10.27 o 
  -4   9  12       11.61        5.22     12.61 o 
  -3   9  12       51.54       53.45     14.84 o 
  -2   9  12       22.35       14.48     13.13 o 
  -1   9  12       79.22      117.92     14.84 o 
   0   9  12       44.30       57.23     15.45 o 
   1   9  12        3.59        1.55     12.34 o 
   2   9  12        3.73        8.49     13.67 o 
   3   9  12        0.06        9.55     15.97 o 
   4   9  12        7.20       19.38     18.30 o 
   5   9  12       32.09       21.83     20.49 o 
  -9  10  12        0.99       16.19     21.96 o 
  -8  10  12       96.97       99.53     19.80 o 
  -7  10  12       25.70       26.58     13.96 o 
  -6  10  12       58.27       59.49     15.96 o 
  -5  10  12        6.98        9.93     13.81 o 
  -4  10  12       55.90       56.20     28.36 o 
  -3  10  12      268.11      303.83     22.62 o 
  -2  10  12       70.13       75.95     18.50 o 
  -1  10  12       10.60       17.04     16.09 o 
   0  10  12      135.95      150.77     17.74 o 
   1  10  12        4.38        1.58     12.63 o 
   2  10  12        1.17        5.26     17.51 o 
   3  10  12        6.72       18.85     18.77 o 
   4  10  12       46.88       19.03     23.52 o 
  -9  11  12        0.01       31.08     41.07 o 
  -8  11  12       39.20       40.67     23.82 o 
  -7  11  12       21.63       22.13     16.11 o 
  -6  11  12       43.75       27.14     17.22 o 
  -5  11  12      104.92      115.33     18.29 o 
  -4  11  12        1.91        1.11     14.50 o 
  -3  11  12       14.55       19.86     17.15 o 
  -2  11  12       51.04       54.36     19.62 o 
  -1  11  12        1.50        9.00     20.34 o 
   0  11  12       72.67       70.89     21.21 o 
   1  11  12      124.62      158.86     24.84 o 
   2  11  12        0.01        3.38     20.11 o 
   3  11  12       20.58       44.85     36.23 o 
  -7  12  12        7.94       11.61     22.68 o 
  -6  12  12        2.80        0.32     16.87 o 
  -5  12  12        0.08       20.31     17.47 o 
  -4  12  12        2.51        8.69     16.68 o 
  -3  12  12        1.04        0.08     18.18 o 
  -2  12  12       12.57       19.55     19.05 o 
  -1  12  12        9.50        6.05     20.22 o 
   0  12  12        3.07       18.17     21.77 o 
  -6  13  12       20.05       47.65     29.31 o 
  -5  13  12       32.44       36.84     29.14 o 
  -4  13  12        2.34        1.21     25.03 o 
  -3  13  12        1.16        0.05     32.81 o 
  -2  13  12       12.38       41.64     42.12 o 
  -1  13  12        4.56        0.00     38.86 o 
   0 -14  13       81.67      110.58     45.75 o 
   1 -14  13       13.35        2.08     22.84 o 
   2 -14  13       75.42       61.10     33.24 o 
   3 -14  13        1.43        0.50     23.88 o 
   4 -14  13        1.82        3.96     26.64 o 
   5 -14  13        1.54       28.59     29.35 o 
   6 -14  13       44.33       77.14     42.28 o 
  -3 -13  13        6.27       48.48     41.28 o 
  -2 -13  13        8.43       49.64     37.44 o 
  -1 -13  13       57.73       65.49     27.66 o 
   0 -13  13       31.31       41.05     22.92 o 
   1 -13  13        2.19       26.18     27.42 o 
   2 -13  13        1.70        6.36     18.44 o 
   3 -13  13        2.85        0.42     18.92 o 
   4 -13  13       52.98       28.99     25.47 o 
   5 -13  13        0.40       28.17     21.37 o 
   6 -13  13        0.62        6.33     22.52 o 
   7 -13  13        9.60       59.00     44.64 o 
   8 -13  13        1.06       14.14     45.48 o 
  -4 -12  13       56.69       92.02     46.96 o 
  -3 -12  13       12.52        4.62     20.05 o 
  -2 -12  13        2.43        6.03     15.88 o 
  -1 -12  13        0.35       15.23     14.90 o 
   0 -12  13        1.86       29.78     17.59 o 
   1 -12  13       17.59        5.18     16.65 o 
   2 -12  13        0.22        3.30     16.40 o 
   3 -12  13        3.29        0.00     18.74 o 
   4 -12  13       51.40       22.56     21.93 o 
   5 -12  13        0.00       10.60     17.43 o 
   6 -12  13        7.93       20.94     21.96 o 
   7 -12  13       17.95       30.72     32.23 o 
   8 -12  13        0.88        0.05     29.34 o 
  -5 -11  13        4.15        0.00     30.08 o 
  -4 -11  13       19.14       43.28     21.59 o 
  -3 -11  13       24.64       28.82     20.69 o 
  -2 -11  13       31.35       17.24     16.23 o 
  -1 -11  13       11.18       28.79     13.59 o 
   0 -11  13      244.11      267.17     15.96 o 
   1 -11  13       32.81       34.44     14.94 o 
   2 -11  13        5.27        9.44     13.90 o 
   3 -11  13       20.07       18.46     19.96 o 
   4 -11  13        4.07        2.78     12.90 o 
   5 -11  13       25.59       26.90     15.09 o 
   6 -11  13        6.40        0.11     19.28 o 
   7 -11  13       32.08       15.76     18.74 o 
   8 -11  13      123.20      106.83     26.15 o 
   9 -11  13       26.53        4.48     22.99 o 
  -6 -10  13        1.43       28.94     33.21 o 
  -5 -10  13       38.53       25.61     18.08 o 
  -4 -10  13        0.53        4.64     15.25 o 
  -3 -10  13        9.60       40.21     17.13 o 
  -2 -10  13       12.38       22.02     12.42 o 
  -1 -10  13       27.84       39.91     12.57 o 
   0 -10  13      541.26      529.53     17.37 o 
   1 -10  13      548.43      455.44     16.68 o 
   2 -10  13        5.11       15.09     12.75 o 
   3 -10  13      317.04      279.13     20.42 o 
   4 -10  13       40.73       32.16     16.10 o 
   5 -10  13       18.35        8.43     13.10 o 
   6 -10  13       59.54       35.61     43.22 o 
   7 -10  13        2.98       18.25     25.45 o 
   8 -10  13        0.74        0.21     17.57 o 
   9 -10  13        8.48       10.73     21.07 o 
  -7  -9  13        3.10        3.08     24.36 o 
  -6  -9  13        0.63       16.44     17.49 o 
  -5  -9  13        6.03        9.04     16.66 o 
  -4  -9  13       24.57       22.69     15.30 o 
  -3  -9  13       22.49       33.72     11.95 o 
  -2  -9  13       40.67       33.40     12.46 o 
  -1  -9  13      419.93      406.58     15.91 o 
   0  -9  13      498.59      491.51     16.36 o 
   1  -9  13       60.68       70.95      8.56 o 
   2  -9  13       42.60       36.38      7.95 o 
   3  -9  13        4.31       12.59      9.44 o 
   4  -9  13        3.76       13.64     11.53 o 
   5  -9  13       26.54       36.28     12.99 o 
   6  -9  13        0.84        1.50     14.95 o 
   7  -9  13      276.36      284.51     26.36 o 
   8  -9  13       44.27       62.68     21.32 o 
   9  -9  13        3.51       16.47     21.66 o 
  10  -9  13       23.13       57.97     27.95 o 
  -8  -8  13        0.88        0.00     37.70 o 
  -7  -8  13        0.62       35.75     18.96 o 
  -6  -8  13       25.99        8.95     15.91 o 
  -5  -8  13        0.82       17.98     11.66 o 
  -4  -8  13        7.57        5.42      9.37 o 
  -3  -8  13      185.65      168.65     13.75 o 
  -2  -8  13       35.50       30.02      9.11 o 
  -1  -8  13      429.68      430.39     12.23 o 
   0  -8  13       55.62       55.50      8.01 o 
   1  -8  13       43.02       24.07      6.79 o 
   2  -8  13      228.57      243.97      9.37 o 
   3  -8  13        0.86        5.03      6.97 o 
   4  -8  13        1.69        1.65      9.17 o 
   5  -8  13     1077.65     1102.28     31.80 o 
   6  -8  13       96.67      108.26     20.14 o 
   7  -8  13      138.60      103.66     20.02 o 
   8  -8  13        0.15        7.64     17.13 o 
   9  -8  13        5.19        0.16     19.96 o 
  10  -8  13        5.13        0.16     19.47 o 
  -8  -7  13        0.44        0.05     19.79 o 
  -7  -7  13        6.04        8.94     13.39 o 
  -6  -7  13        1.84       11.95     12.06 o 
  -5  -7  13        0.00        1.67     10.22 o 
  -4  -7  13      170.95      156.71     13.33 o 
  -3  -7  13      183.22      195.85     13.83 o 
  -2  -7  13      103.58      122.78      9.07 o 
  -1  -7  13       19.72       19.88      6.69 o 
   0  -7  13      126.77      123.12      7.68 o 
   1  -7  13       69.86       75.94      8.63 o 
   2  -7  13       21.79       21.30      5.83 o 
   3  -7  13       97.31       90.67     10.74 o 
   4  -7  13       25.00       19.44      9.65 o 
   5  -7  13      273.34      256.54     15.28 o 
   6  -7  13      190.45      186.94     19.68 o 
   7  -7  13        0.52       11.59     15.46 o 
   8  -7  13       19.70       16.43     21.85 o 
   9  -7  13       36.36       43.72     19.76 o 
  10  -7  13        8.34        0.05     19.11 o 
  11  -7  13       21.18       55.10     64.46 o 
  -9  -6  13        0.86        1.83     16.64 o 
  -8  -6  13        9.17       18.89     16.65 o 
  -7  -6  13       41.10       46.19     15.72 o 
  -6  -6  13       31.70       20.87     12.32 o 
  -5  -6  13      364.69      335.52     16.19 o 
  -4  -6  13      106.08       99.04     11.83 o 
  -3  -6  13        7.98        9.52      7.23 o 
  -2  -6  13      116.56      130.70      8.04 o 
  -1  -6  13       92.35       79.50      6.47 o 
   0  -6  13        7.13        4.78      5.80 o 
   1  -6  13       86.61       86.60      7.41 o 
   2  -6  13      226.40      268.10     10.46 o 
   3  -6  13       88.04       97.89      7.60 o 
   4  -6  13       67.19       62.37      8.70 o 
   5  -6  13      388.36      456.10     24.22 o 
   6  -6  13       17.92       21.37     13.26 o 
   7  -6  13       99.41       76.87     18.35 o 
   8  -6  13        2.32       14.96     15.53 o 
   9  -6  13        0.05        0.26     16.18 o 
  10  -6  13       30.68       17.67     23.23 o 
  11  -6  13       41.86       46.47     28.26 o 
 -10  -5  13       24.78        6.55     24.43 o 
  -9  -5  13        4.11       14.91     17.44 o 
  -8  -5  13        8.69        4.63     14.49 o 
  -7  -5  13      126.03      140.20     14.73 o 
  -6  -5  13        5.28       12.44     11.11 o 
  -5  -5  13      109.08      116.53     10.63 o 
  -4  -5  13        0.61        9.47      7.04 o 
  -3  -5  13      269.63      303.77     12.18 o 
  -2  -5  13      200.08      195.38      7.83 o 
  -1  -5  13      404.42      409.83     11.76 o 
   0  -5  13      137.69      137.43      7.64 o 
   1  -5  13       21.08       10.32      5.24 o 
   2  -5  13     2344.21     2451.50     41.01 o 
   3  -5  13      513.21      521.90     13.13 o 
   4  -5  13       33.30       33.32      6.81 o 
   5  -5  13        3.19       17.34      8.98 o 
   6  -5  13      183.67      164.58     19.27 o 
   7  -5  13       15.39        1.37     13.77 o 
   8  -5  13        1.66        4.48     15.16 o 
   9  -5  13       79.01       26.27     19.35 o 
  10  -5  13       35.92       34.44     22.53 o 
  11  -5  13       19.35       27.17     25.19 o 
 -10  -4  13       24.56       21.51     18.70 o 
  -9  -4  13       43.59       26.64     16.37 o 
  -8  -4  13      176.20      159.93     16.23 o 
  -7  -4  13        0.01        4.08      9.48 o 
  -6  -4  13      193.31      204.66     12.14 o 
  -5  -4  13      104.04      113.51      9.45 o 
  -4  -4  13       12.28       21.22      6.72 o 
  -3  -4  13        3.32        3.25      5.00 o 
  -2  -4  13       22.98       24.68      5.51 o 
  -1  -4  13       18.48       16.10      5.05 o 
   0  -4  13     1854.73     1814.18     32.44 o 
   1  -4  13       30.01       12.22      4.60 o 
   2  -4  13      117.91      139.15      6.78 o 
   3  -4  13       40.58       52.83      8.19 o 
   4  -4  13       47.29       36.63      8.37 o 
   5  -4  13      777.81      774.09     24.00 o 
   6  -4  13      316.10      310.92     16.59 o 
   7  -4  13       71.00       56.88     16.68 o 
   8  -4  13       20.14       31.13     27.45 o 
   9  -4  13        0.66        0.00     18.98 o 
  10  -4  13        0.24        4.99     18.71 o 
  11  -4  13        3.28        2.89     22.36 o 
 -11  -3  13        0.17       13.51     44.64 o 
 -10  -3  13       91.32      103.67     21.61 o 
  -9  -3  13        6.11       51.07     15.78 o 
  -8  -3  13       11.41        9.07      9.31 o 
  -7  -3  13        1.77        8.07      9.44 o 
  -6  -3  13       42.42       31.51      8.26 o 
  -5  -3  13      202.69      192.04     10.21 o 
  -4  -3  13       55.49       47.61      6.40 o 
  -3  -3  13      198.83      241.06     10.86 o 
  -2  -3  13      162.53      187.62      8.07 o 
  -1  -3  13      135.61      108.02      5.71 o 
   0  -3  13      319.86      413.50     17.36 o 
   1  -3  13      123.83      116.17      9.66 o 
   2  -3  13      635.50      618.04     16.03 o 
   3  -3  13      102.42      126.43      7.35 o 
   4  -3  13        0.11        3.99      7.33 o 
   5  -3  13        1.77        8.03     10.78 o 
   6  -3  13       15.63       17.56      9.57 o 
   7  -3  13       55.10       69.10     12.60 o 
   8  -3  13      119.24      117.83     22.16 o 
   9  -3  13       21.82        2.76     15.98 o 
  10  -3  13        1.17        6.20     17.94 o 
  11  -3  13        2.03       26.12     27.59 o 
 -11  -2  13        1.28       17.35     28.29 o 
 -10  -2  13        2.65        8.46     15.72 o 
  -9  -2  13      161.34      213.12     15.06 o 
  -8  -2  13       43.19       37.20     10.16 o 
  -7  -2  13       18.02       34.08      8.71 o 
  -6  -2  13      144.98      172.71     10.41 o 
  -5  -2  13      126.30      112.86      8.25 o 
  -4  -2  13       12.99        9.00      5.86 o 
  -3  -2  13       15.39       15.78      5.23 o 
  -2  -2  13      159.96      178.97      7.22 o 
  -1  -2  13      233.07      216.86      8.97 o 
   0  -2  13       24.39       25.28      4.07 o 
   1  -2  13      675.71      716.28     12.58 o 
   2  -2  13      284.31      347.91      9.89 o 
   3  -2  13      104.75       88.33      6.66 o 
   4  -2  13       35.30       28.36      8.44 o 
   5  -2  13       25.63       20.52      8.66 o 
   6  -2  13       24.32       14.96     10.66 o 
   7  -2  13       64.62       58.39     12.41 o 
   8  -2  13        9.78        4.04     11.06 o 
   9  -2  13        1.09        3.42     24.40 o 
  10  -2  13       31.13       28.23     20.98 o 
  11  -2  13        0.16       38.79     27.89 o 
 -11  -1  13        3.54        0.16     22.61 o 
 -10  -1  13       31.31       26.65     12.62 o 
  -9  -1  13       27.47       40.50     10.85 o 
  -8  -1  13        0.05        5.20      8.11 o 
  -7  -1  13       51.27       71.60     11.09 o 
  -6  -1  13      126.54      155.76      9.33 o 
  -5  -1  13       10.33        4.57      5.23 o 
  -4  -1  13      265.06      284.04     18.03 o 
  -3  -1  13       12.17        7.52      5.10 o 
  -2  -1  13      962.29      983.35     17.68 o 
  -1  -1  13     1415.23     1512.91     27.92 o 
   0  -1  13     1597.31     1760.14     28.79 o 
   1  -1  13       44.28       41.82     13.77 o 
   2  -1  13        0.43        5.91      4.76 o 
   3  -1  13      996.82     1140.61     22.40 o 
   4  -1  13      131.41      154.92      8.63 o 
   5  -1  13       69.32       57.80     10.32 o 
   6  -1  13       77.44       88.25     11.84 o 
   7  -1  13        3.39        1.30     10.78 o 
   8  -1  13       55.28       43.21     14.49 o 
   9  -1  13       15.24       11.43     14.79 o 
  11  -1  13        5.98       57.16     40.17 o 
 -11   0  13       19.37       21.99     20.15 o 
 -10   0  13        2.84        7.77     13.67 o 
  -9   0  13       34.60       25.45     11.33 o 
  -8   0  13        4.96        0.37      7.40 o 
  -7   0  13      126.53      131.80      9.57 o 
  -6   0  13        9.74        8.32      5.84 o 
  -5   0  13      198.71      234.08     10.68 o 
  -4   0  13      249.54      285.09     10.27 o 
  -3   0  13       50.23       67.63      4.75 o 
  -2   0  13     4249.43     4089.80     69.33 o 
  -1   0  13     4941.19     5228.23     80.01 o 
   0   0  13      785.63      752.31     14.77 o 
   1   0  13     2316.80     2467.51     42.49 o 
   2   0  13      862.95      872.84     15.79 o 
   3   0  13      164.96      193.87     23.46 o 
   4   0  13      126.11      125.02      8.50 o 
   5   0  13       59.43       75.16     12.44 o 
   6   0  13       84.62       93.71     15.77 o 
   7   0  13       27.42       41.72     13.27 o 
   8   0  13       61.07       75.91     17.92 o 
   9   0  13       62.08       21.10     24.35 o 
  10   0  13        0.50      115.21     41.96 o 
 -12   1  13       31.48        0.00     40.91 o 
 -11   1  13        0.25        0.79     18.54 o 
 -10   1  13        0.28       13.74     13.91 o 
  -9   1  13        0.17        5.36     10.54 o 
  -8   1  13       32.82       19.24      8.14 o 
  -7   1  13       40.76       33.33      8.56 o 
  -6   1  13        3.73       13.99      6.51 o 
  -5   1  13      430.61      432.89     13.69 o 
  -4   1  13      477.74      474.43     13.71 o 
  -3   1  13        4.05        1.97      4.39 o 
  -2   1  13       20.66       52.52      5.78 o 
  -1   1  13       23.85        4.38      3.70 o 
   0   1  13     3911.02     4081.30     63.20 o 
   1   1  13      109.08      113.78      4.84 o 
   2   1  13      164.74      165.11     14.04 o 
   3   1  13        0.62       12.81      9.76 o 
   4   1  13        1.05        8.96      6.69 o 
   5   1  13        0.43       13.84     17.90 o 
   6   1  13        2.25       23.16     16.80 o 
   7   1  13        1.20        1.33     11.41 o 
   8   1  13       13.07        0.47     14.16 o 
   9   1  13        0.67        0.79     16.37 o 
  10   1  13        3.25        0.26     19.35 o 
 -12   2  13        0.20        0.16     39.33 o 
 -11   2  13       21.79       25.34     24.71 o 
 -10   2  13        6.06        1.30     13.02 o 
  -9   2  13        2.37       11.96     10.70 o 
  -8   2  13       31.81       29.72     10.24 o 
  -7   2  13       59.72       57.52      8.33 o 
  -6   2  13       44.63       53.68      8.32 o 
  -5   2  13        1.41        3.84      6.00 o 
  -4   2  13        4.65        5.55      5.36 o 
  -3   2  13       90.14       64.09      6.55 o 
  -2   2  13     1017.01     1056.66     18.84 o 
  -1   2  13        1.96        1.87      4.14 o 
   0   2  13      424.17      498.58     12.97 o 
   1   2  13      845.66      826.50     14.01 o 
   2   2  13       14.82        7.29      4.34 o 
   3   2  13       18.00       24.82      7.10 o 
   4   2  13      165.50      165.72     10.71 o 
   5   2  13      445.29      404.94     15.49 o 
   6   2  13      638.00      564.04     28.37 o 
   7   2  13      437.24      381.11     25.93 o 
   8   2  13       33.79       23.73     30.10 o 
   9   2  13       20.28       26.72     21.65 o 
  10   2  13       75.01      174.14     46.32 o 
 -12   3  13        0.02        0.11     40.59 o 
 -11   3  13        2.49       13.95     19.44 o 
 -10   3  13       18.76       12.88     15.51 o 
  -9   3  13       64.69       46.78     13.26 o 
  -8   3  13       81.06       88.12     12.47 o 
  -7   3  13       86.09       78.35      8.16 o 
  -6   3  13      148.07      130.21     11.31 o 
  -5   3  13       25.27       18.46      6.91 o 
  -4   3  13        0.28        3.64      4.77 o 
  -3   3  13      162.64      171.54      8.17 o 
  -2   3  13        0.30        4.60      4.67 o 
  -1   3  13        3.82        2.21      4.28 o 
   0   3  13        5.18       13.31      4.69 o 
   1   3  13      706.20      660.97     15.22 o 
   2   3  13       26.83       24.62      6.03 o 
   3   3  13       37.42       43.36      7.90 o 
   4   3  13       22.40       12.41      8.01 o 
   5   3  13      196.55      180.20     21.32 o 
   6   3  13        3.85        3.63     14.51 o 
   7   3  13       11.64       11.94     17.07 o 
   8   3  13        9.32        8.98     20.72 o 
   9   3  13        0.12        0.95     20.81 o 
 -11   4  13       46.41       29.45     20.56 o 
 -10   4  13       26.80       20.03     15.88 o 
  -9   4  13       97.41       60.09     14.17 o 
  -8   4  13       66.94       78.35     13.06 o 
  -7   4  13      459.15      424.31     18.25 o 
  -6   4  13      140.85      141.60     13.27 o 
  -5   4  13      723.87      648.65     15.61 o 
  -4   4  13       53.75       77.44      7.43 o 
  -3   4  13        1.11       14.50      6.65 o 
  -2   4  13       89.57       78.91      6.80 o 
  -1   4  13      740.23      689.46     15.91 o 
   0   4  13      880.81      817.72     16.47 o 
   1   4  13       89.99       67.80      6.95 o 
   2   4  13       13.62       19.82      8.23 o 
   3   4  13       12.55       28.38     10.88 o 
   4   4  13      212.70      236.23     21.15 o 
   5   4  13      211.81      205.14     20.33 o 
   6   4  13       24.52        7.32     15.36 o 
   7   4  13        8.93       31.05     22.55 o 
   8   4  13        0.50        9.74     20.50 o 
   9   4  13        3.35        3.72     23.53 o 
 -11   5  13        5.15        8.01     18.47 o 
 -10   5  13        0.60       10.47     19.20 o 
  -9   5  13        5.70       31.72     13.86 o 
  -8   5  13       49.04       59.12     13.40 o 
  -7   5  13       16.56       25.64     13.56 o 
  -6   5  13        7.63       12.10      9.21 o 
  -5   5  13      819.64      885.03     18.65 o 
  -4   5  13       71.10       72.73      7.99 o 
  -3   5  13      529.94      552.08     14.58 o 
  -2   5  13       54.58       59.97      7.55 o 
  -1   5  13      544.43      552.71     13.91 o 
   0   5  13      235.03      232.15     10.56 o 
   1   5  13       54.88       52.59     10.37 o 
   2   5  13       41.93       41.02     12.31 o 
   3   5  13      134.27      132.94     14.27 o 
   4   5  13      104.03      117.22     15.45 o 
   5   5  13       81.28       56.62     14.96 o 
   6   5  13       21.05       31.52     19.95 o 
   7   5  13       32.89       44.90     43.12 o 
   8   5  13       14.42        6.48     25.07 o 
 -11   6  13        1.68        2.74     20.39 o 
 -10   6  13       49.68       42.30     39.86 o 
  -9   6  13       21.01       21.74     14.22 o 
  -8   6  13       38.57       22.80     13.83 o 
  -7   6  13      364.99      409.21     19.44 o 
  -6   6  13        0.00        0.42      9.22 o 
  -5   6  13      462.71      494.63     16.99 o 
  -4   6  13      101.02       96.47      8.80 o 
  -3   6  13      208.02      230.45     10.56 o 
  -2   6  13      230.85      216.36     10.21 o 
  -1   6  13      351.97      382.63     12.70 o 
   0   6  13      402.10      389.64     15.50 o 
   1   6  13      518.28      494.73     18.37 o 
   2   6  13        0.73        0.05     10.10 o 
   3   6  13      235.04      203.69     17.15 o 
   4   6  13        1.01       22.41     14.43 o 
   5   6  13       39.30       66.95     23.79 o 
   6   6  13       13.68       24.57     22.80 o 
   7   6  13        4.31       12.80     23.64 o 
 -10   7  13        0.02        0.32     16.58 o 
  -9   7  13        0.99       22.30     12.66 o 
  -8   7  13       38.30       45.55     18.96 o 
  -7   7  13        6.80       15.27     15.65 o 
  -6   7  13       12.73       16.71     10.11 o 
  -5   7  13      172.42      161.07     12.56 o 
  -4   7  13        0.64        4.04      8.71 o 
  -3   7  13      245.46      227.05     12.10 o 
  -2   7  13        1.99        3.23      7.32 o 
  -1   7  13      328.04      380.07     15.87 o 
   0   7  13       80.75       75.65     11.96 o 
   1   7  13        7.05        1.78      9.49 o 
   2   7  13       37.10       37.94     13.63 o 
   3   7  13        0.20        4.60     13.36 o 
   4   7  13        2.66        8.85     13.59 o 
   5   7  13       69.53       66.64     18.55 o 
   6   7  13       60.34      177.76     54.21 o 
 -10   8  13       51.43       62.79     24.95 o 
  -9   8  13       24.96       31.76     19.89 o 
  -8   8  13      141.63      118.38     16.81 o 
  -7   8  13      109.64      154.48     15.67 o 
  -6   8  13       31.97       36.10     11.61 o 
  -5   8  13      324.02      350.11     16.59 o 
  -4   8  13       40.85       67.13     11.79 o 
  -3   8  13       18.52       31.46     10.89 o 
  -2   8  13       10.88       15.03      9.12 o 
  -1   8  13      129.26      128.99     14.05 o 
   0   8  13      156.78      183.47     14.95 o 
   1   8  13      136.84      118.58     14.65 o 
   2   8  13       88.79      100.14     21.03 o 
   3   8  13       38.52       30.13     16.72 o 
   4   8  13       16.87       33.15     18.83 o 
   5   8  13        2.79        2.99     17.07 o 
 -10   9  13        0.31        0.16     32.92 o 
  -9   9  13        3.95       14.14     19.42 o 
  -8   9  13        0.13       20.66     14.91 o 
  -7   9  13       81.13       58.20     14.76 o 
  -6   9  13       10.04       20.68     14.02 o 
  -5   9  13       42.59       55.46     13.85 o 
  -4   9  13       14.95        4.01     12.14 o 
  -3   9  13       65.93       62.80     14.25 o 
  -2   9  13      111.72      108.60     15.72 o 
  -1   9  13       16.38        5.96     11.51 o 
   0   9  13        0.31        1.00     11.23 o 
   1   9  13       19.17       39.74     15.70 o 
   2   9  13        2.74       32.37     16.97 o 
   3   9  13        0.65       18.87     18.94 o 
   4   9  13       16.98       17.48     24.69 o 
   5   9  13        8.40       14.21     25.10 o 
  -9  10  13        0.84        7.86     18.63 o 
  -8  10  13       62.65       72.69     18.90 o 
  -7  10  13       40.75       52.42     16.08 o 
  -6  10  13       70.39       86.04     19.00 o 
  -5  10  13      223.42      214.81     21.42 o 
  -4  10  13       76.78       58.08     16.85 o 
  -3  10  13        0.24        0.11     13.24 o 
  -2  10  13        0.20        2.95     14.94 o 
  -1  10  13        0.19       25.66     15.93 o 
   0  10  13       19.74       35.10     15.34 o 
   1  10  13        3.87       17.48     18.15 o 
   2  10  13        0.09        3.94     17.07 o 
   3  10  13        0.20       16.88     20.78 o 
   4  10  13        2.91        0.00     22.95 o 
  -9  11  13       19.30       61.47     49.69 o 
  -8  11  13       35.91       23.08     18.26 o 
  -7  11  13        6.46        0.32     14.52 o 
  -6  11  13       56.03       49.40     18.53 o 
  -5  11  13       23.23        0.32     15.16 o 
  -4  11  13        0.44        6.52     16.92 o 
  -3  11  13        4.54        1.87     15.30 o 
  -2  11  13        8.72        6.70     15.83 o 
  -1  11  13        2.29        8.76     17.58 o 
   0  11  13       49.16       47.48     27.20 o 
   1  11  13       20.72       21.52     20.29 o 
   2  11  13        8.62       14.80     21.09 o 
   3  11  13        2.93        0.21     36.81 o 
  -6  12  13       16.33        0.42     24.09 o 
  -5  12  13        6.77       10.77     18.53 o 
  -4  12  13        0.01       16.92     18.46 o 
  -3  12  13        0.28        2.45     20.16 o 
  -2  12  13       28.46       52.63     22.67 o 
  -1  12  13       10.38        7.07     19.51 o 
   0 -14  14      159.83      275.68     50.16 o 
   1 -14  14        0.21       14.96     24.67 o 
   2 -14  14      148.04      196.53     37.01 o 
   3 -14  14       31.31       14.77     29.90 o 
   4 -14  14       16.13       12.96     25.49 o 
   5 -14  14       11.70        0.11     32.71 o 
  -2 -13  14      114.65      164.24     33.53 o 
  -1 -13  14        5.56       12.59     25.31 o 
   0 -13  14       43.76       51.75     25.60 o 
   1 -13  14        5.37        6.79     18.73 o 
   2 -13  14        0.74        2.08     23.29 o 
   3 -13  14       13.40        6.58     26.34 o 
   4 -13  14      137.56      143.78     28.85 o 
   5 -13  14        2.15        7.36     19.82 o 
   8 -13  14       23.05       51.48     50.06 o 
  -4 -12  14      102.58      129.35     46.96 o 
  -3 -12  14       64.38       40.70     21.74 o 
  -2 -12  14       13.64       38.32     29.89 o 
  -1 -12  14        1.69        0.05     12.89 o 
   0 -12  14       14.52       30.51     19.91 o 
   1 -12  14       34.64       16.34     17.83 o 
   2 -12  14       91.78      110.21     20.63 o 
   3 -12  14       77.87       80.27     25.24 o 
   4 -12  14        4.70        8.34     16.78 o 
   5 -12  14      141.24      144.44     28.55 o 
   6 -12  14       27.22       39.24     24.03 o 
   7 -12  14        2.71        5.99     22.64 o 
   8 -12  14        1.05        0.16     22.66 o 
  -5 -11  14       15.23        3.47     37.18 o 
  -4 -11  14       55.52       70.66     22.24 o 
  -3 -11  14       42.71       79.04     21.61 o 
  -2 -11  14        0.08        6.02     16.12 o 
  -1 -11  14       21.36       16.96     12.80 o 
   0 -11  14      144.98      147.20     14.42 o 
   1 -11  14        0.65        0.00     13.39 o 
   2 -11  14       56.52       46.18     17.18 o 
   3 -11  14      109.39       84.20     23.23 o 
   4 -11  14       16.84        9.68     13.21 o 
   5 -11  14       21.22       24.70     15.72 o 
   6 -11  14       16.28       30.35     21.14 o 
   7 -11  14       18.81        4.06     20.89 o 
   8 -11  14        1.14        0.32     21.90 o 
   9 -11  14       28.94       58.12     27.98 o 
  -6 -10  14        4.92       36.70     42.64 o 
  -5 -10  14        1.73       15.19     18.21 o 
  -4 -10  14       90.53       85.81     19.19 o 
  -3 -10  14       98.08      124.40     15.55 o 
  -2 -10  14       20.78       23.44     12.83 o 
  -1 -10  14       49.43       61.57     13.47 o 
   0 -10  14      805.14      726.02     19.50 o 
   1 -10  14      177.60      134.13     12.01 o 
   2 -10  14       16.06       64.42     18.11 o 
   3 -10  14       41.40       55.23     14.80 o 
   4 -10  14       10.92       11.23     13.07 o 
   5 -10  14       55.07       60.25     15.08 o 
   6 -10  14      213.42      232.63     27.75 o 
   7 -10  14        0.79        4.76     18.40 o 
   8 -10  14       24.01       18.65     20.89 o 
   9 -10  14       12.05        0.00     32.34 o 
  -6  -9  14        2.81        0.21     16.66 o 
  -5  -9  14        0.93        9.17     15.48 o 
  -4  -9  14        8.20        9.87     12.54 o 
  -3  -9  14        0.93        2.48     11.37 o 
  -2  -9  14      119.04      133.46     16.06 o 
  -1  -9  14      436.21      498.66     19.16 o 
   0  -9  14       59.29       87.32     11.04 o 
   1  -9  14       19.80       20.60      7.68 o 
   2  -9  14       52.04       53.83      9.28 o 
   3  -9  14      275.90      278.08     16.14 o 
   4  -9  14      580.60      562.62     23.78 o 
   5  -9  14       86.23       89.76     19.22 o 
   6  -9  14      168.70      203.67     24.01 o 
   7  -9  14       14.49       16.54     19.24 o 
   8  -9  14       35.65       24.59     32.63 o 
   9  -9  14       60.65       31.49     22.26 o 
  10  -9  14        3.53       24.65     26.24 o 
  -7  -8  14        2.02        6.08     17.54 o 
  -6  -8  14        0.17       11.72     13.37 o 
  -5  -8  14       66.57       49.36     12.30 o 
  -4  -8  14       22.36       10.87     10.28 o 
  -3  -8  14      272.87      298.64     14.31 o 
  -2  -8  14       59.50       50.83     10.60 o 
  -1  -8  14      308.39      298.31     11.07 o 
   0  -8  14       53.96       54.14      9.06 o 
   1  -8  14      104.95      120.63      8.15 o 
   2  -8  14       21.86       21.51      7.25 o 
   3  -8  14       47.33       68.58     12.31 o 
   4  -8  14      185.63      168.94     17.31 o 
   5  -8  14      195.00      158.78     19.08 o 
   6  -8  14      230.66      192.34     23.56 o 
   7  -8  14       25.04       14.55     17.23 o 
   8  -8  14        5.39       20.48     18.29 o 
   9  -8  14        0.78        0.42     18.48 o 
  10  -8  14        0.31       10.89     22.19 o 
  -8  -7  14        4.32       10.66     15.04 o 
  -7  -7  14        1.12        0.00     13.58 o 
  -6  -7  14      245.02      207.86     17.19 o 
  -5  -7  14       65.88       61.81     13.11 o 
  -4  -7  14      207.07      227.24     17.73 o 
  -3  -7  14      239.34      201.18     13.93 o 
  -2  -7  14       80.97      104.06      9.08 o 
  -1  -7  14       28.81       16.64      6.36 o 
   0  -7  14      481.25      524.04     12.71 o 
   1  -7  14      419.25      413.76     12.05 o 
   2  -7  14       43.26       74.61      7.70 o 
   3  -7  14        1.55        8.40      6.65 o 
   4  -7  14      186.44      184.16     14.48 o 
   5  -7  14      201.22      207.11     23.16 o 
   6  -7  14       21.21       17.73     20.90 o 
   7  -7  14        4.18        0.42     14.45 o 
   8  -7  14       59.29       32.89     37.39 o 
   9  -7  14       34.26       49.03     48.09 o 
  10  -7  14       18.06        0.05     31.92 o 
  -9  -6  14       38.04       24.73     18.07 o 
  -8  -6  14        1.38        7.51     20.38 o 
  -7  -6  14       33.96       19.71     12.81 o 
  -6  -6  14      135.49      100.44     14.45 o 
  -5  -6  14       80.61       63.33     12.73 o 
  -4  -6  14        2.42       10.42      7.63 o 
  -3  -6  14        5.97       11.90      7.30 o 
  -2  -6  14      155.11      146.13      8.92 o 
  -1  -6  14      579.13      618.19     13.14 o 
   0  -6  14       82.43       63.96      6.94 o 
   1  -6  14      203.38      197.82      9.25 o 
   2  -6  14      553.38      608.69     14.92 o 
   3  -6  14      104.27      140.65      8.16 o 
   4  -6  14       74.65       98.34      9.67 o 
   5  -6  14      151.72      162.15     17.97 o 
   6  -6  14       16.53       28.94     16.77 o 
   7  -6  14       78.58       90.31     18.34 o 
   8  -6  14       80.34       66.57     26.79 o 
   9  -6  14        1.96       17.79     20.31 o 
  10  -6  14       98.19       93.12     25.42 o 
  11  -6  14        6.00       13.33     23.70 o 
 -10  -5  14        8.69       30.08     39.49 o 
  -9  -5  14       16.94       25.63     19.26 o 
  -8  -5  14       20.79       24.23     16.53 o 
  -7  -5  14       47.12       37.22     12.05 o 
  -6  -5  14      425.86      373.97     17.31 o 
  -5  -5  14      141.40      102.28     10.32 o 
  -4  -5  14        0.19        5.72      7.15 o 
  -3  -5  14      593.28      556.20     14.79 o 
  -2  -5  14       32.92       24.89      6.09 o 
  -1  -5  14        1.67        3.00      4.62 o 
   0  -5  14      713.24      663.10     14.63 o 
   1  -5  14      178.51      174.29      8.09 o 
   2  -5  14     1936.54     1990.93     35.18 o 
   3  -5  14      252.48      243.56     13.15 o 
   4  -5  14       29.85       14.86      8.64 o 
   5  -5  14        3.58       13.31      9.31 o 
   6  -5  14       21.01        6.65     12.79 o 
   7  -5  14      205.85      189.33     21.44 o 
   8  -5  14       26.10       19.61     18.24 o 
   9  -5  14        2.98        0.68     30.71 o 
  10  -5  14       18.92       11.20     29.55 o 
  11  -5  14        3.50        7.26     35.55 o 
 -10  -4  14        4.04       16.24     18.81 o 
  -9  -4  14        0.51        8.97     15.18 o 
  -8  -4  14      562.38      582.73     22.80 o 
  -7  -4  14       10.30       27.65     11.25 o 
  -6  -4  14        0.06        3.82      7.92 o 
  -5  -4  14        4.52        9.30      6.78 o 
  -4  -4  14      449.55      450.95     13.18 o 
  -3  -4  14        2.70        5.87      5.39 o 
  -2  -4  14        1.91        6.38      4.51 o 
  -1  -4  14      710.24      813.43     16.89 o 
   0  -4  14       67.43       80.80      6.16 o 
   1  -4  14      577.14      713.49     15.52 o 
   2  -4  14      238.89      320.40      9.45 o 
   3  -4  14        1.41        2.53      4.82 o 
   4  -4  14      174.08      182.09     12.13 o 
   5  -4  14      767.36      906.81     26.17 o 
   6  -4  14      206.75      208.12     15.34 o 
   7  -4  14       22.35       14.27     15.15 o 
   8  -4  14       11.67       18.88     15.19 o 
   9  -4  14       16.24       16.83     18.25 o 
  10  -4  14        5.02       25.17     22.46 o 
  11  -4  14        0.39       22.19     40.28 o 
 -11  -3  14       33.72       97.33     53.32 o 
 -10  -3  14        6.51       14.97     16.87 o 
  -9  -3  14       18.20       22.10     14.85 o 
  -8  -3  14       25.49       22.11     10.38 o 
  -7  -3  14        4.37        3.20      7.98 o 
  -6  -3  14        7.60        9.06      7.51 o 
  -5  -3  14       31.37       38.48      7.85 o 
  -4  -3  14      325.35      308.26      9.83 o 
  -3  -3  14        2.56       13.95      5.54 o 
  -2  -3  14      547.76      459.50     11.48 o 
  -1  -3  14      496.29      599.64     13.93 o 
   0  -3  14      275.27      335.51      8.82 o 
   1  -3  14      139.14      200.14      6.94 o 
   2  -3  14      139.55      180.51      7.07 o 
   3  -3  14       45.56       41.13      5.75 o 
   4  -3  14        9.49        9.59      7.41 o 
   5  -3  14       30.77       40.79      9.80 o 
   6  -3  14        0.61       11.92      9.93 o 
   7  -3  14       30.05       14.87     11.97 o 
   8  -3  14      143.05      128.35     20.45 o 
   9  -3  14       35.26       54.53     21.31 o 
  10  -3  14        1.53        0.84     20.06 o 
  11  -3  14        6.10       15.32     21.75 o 
 -10  -2  14        6.00       15.08     14.03 o 
  -9  -2  14        0.48       25.41     11.44 o 
  -8  -2  14       28.96       23.76      9.87 o 
  -7  -2  14      148.10      136.86      9.99 o 
  -6  -2  14        1.86        6.77      6.40 o 
  -5  -2  14       59.91       60.53      6.99 o 
  -4  -2  14        3.10       12.47      6.10 o 
  -3  -2  14       24.41       55.05      6.88 o 
  -2  -2  14      526.96      488.14     11.84 o 
  -1  -2  14        0.04       13.44     13.28 o 
   0  -2  14      481.99      529.14     11.42 o 
   1  -2  14      742.73      749.78     13.91 o 
   2  -2  14       21.32       21.21      3.72 o 
   3  -2  14       76.65       66.03      6.96 o 
   4  -2  14       16.04       15.94     17.33 o 
   5  -2  14      151.94      144.66     12.73 o 
   6  -2  14       42.80       51.77     12.73 o 
   7  -2  14        0.71       11.21     10.84 o 
   8  -2  14       64.81       63.48     13.88 o 
   9  -2  14       87.47       98.45     23.13 o 
  10  -2  14       16.46       38.13     25.66 o 
  11  -2  14        3.71        8.62     28.97 o 
 -11  -1  14       90.34       89.55     27.13 o 
 -10  -1  14        0.34        0.21     14.00 o 
  -9  -1  14       91.93       77.50     11.99 o 
  -8  -1  14       45.42       35.37      9.62 o 
  -7  -1  14       17.92       11.13      7.30 o 
  -6  -1  14        0.14        8.34      7.28 o 
  -5  -1  14        1.61        3.70      6.23 o 
  -4  -1  14       20.62       20.79      6.88 o 
  -3  -1  14     1096.39     1099.74     22.39 o 
  -2  -1  14      753.58      753.38     16.76 o 
  -1  -1  14      750.54      870.12     17.71 o 
   0  -1  14      113.24      143.64      8.34 o 
   1  -1  14     1745.79     1941.46     33.09 o 
   2  -1  14      646.67      627.98     20.86 o 
   3  -1  14       33.02       29.77      6.55 o 
   4  -1  14      244.71      231.60     10.89 o 
   5  -1  14        0.81       11.60     14.53 o 
   6  -1  14        3.40        2.56      9.43 o 
   7  -1  14      174.30      140.43     16.44 o 
   8  -1  14      141.01      124.16     16.68 o 
   9  -1  14       64.99       47.46     28.67 o 
 -11   0  14       70.12       60.38     22.96 o 
 -10   0  14        0.41        6.57     11.63 o 
  -9   0  14        5.68       12.72      9.86 o 
  -8   0  14        1.65       11.78      7.97 o 
  -7   0  14       80.57       78.95     10.98 o 
  -6   0  14       38.03       45.86      6.89 o 
  -5   0  14      220.20      218.58     10.45 o 
  -4   0  14      618.11      600.67     16.08 o 
  -3   0  14        0.66       15.99      6.34 o 
  -2   0  14       27.59       26.80     10.24 o 
  -1   0  14       83.61      103.07      5.97 o 
   0   0  14       21.77       20.23      4.37 o 
   1   0  14      176.03      204.83      6.12 o 
   2   0  14      101.24       86.03      8.09 o 
   3   0  14      470.59      496.52     13.68 o 
   4   0  14        0.30        8.26      5.88 o 
   5   0  14       12.07       16.52      9.31 o 
   6   0  14       23.61       26.07     10.44 o 
   7   0  14       39.96       23.54     11.12 o 
   8   0  14        3.55        0.21     11.16 o 
   9   0  14       16.80       76.87     22.93 o 
  10   0  14        0.51        1.21     29.81 o 
 -12   1  14        0.05       48.59     44.54 o 
 -11   1  14        0.18        0.32     17.33 o 
 -10   1  14        0.16        6.08     13.34 o 
  -9   1  14        7.14       22.13     11.40 o 
  -8   1  14       19.56       34.45      8.91 o 
  -7   1  14       85.97       73.41      9.17 o 
  -6   1  14        4.33        4.24      6.60 o 
  -5   1  14       31.27       34.39      6.73 o 
  -4   1  14       10.52        5.58      5.56 o 
  -3   1  14      261.07      273.99      9.55 o 
  -2   1  14      252.12      244.66     10.14 o 
  -1   1  14      301.64      312.91      8.47 o 
   0   1  14      332.18      314.26      9.07 o 
   1   1  14      225.15      166.98      7.66 o 
   2   1  14        4.80       35.24     17.01 o 
   3   1  14      231.49      247.33      9.30 o 
   4   1  14      132.54      130.39      9.32 o 
   5   1  14       13.68       16.72      9.83 o 
   6   1  14      101.56      130.21     14.60 o 
   7   1  14       41.09       29.44     13.08 o 
   8   1  14       54.73       56.24     19.23 o 
   9   1  14        1.57        0.74     26.29 o 
  10   1  14        1.42        0.53     21.22 o 
 -12   2  14       42.28       65.04     43.17 o 
 -11   2  14       30.02       27.17     30.44 o 
 -10   2  14       21.70       33.64     14.88 o 
  -9   2  14        0.83        5.85     10.83 o 
  -8   2  14       57.40       23.40     11.39 o 
  -7   2  14       70.13       59.16      8.12 o 
  -6   2  14       82.36       90.42     10.97 o 
  -5   2  14       60.51       72.80      8.49 o 
  -4   2  14       27.57       22.07      5.78 o 
  -3   2  14      718.47      770.92     15.17 o 
  -2   2  14      145.51      125.70      6.85 o 
  -1   2  14        7.51        3.76      4.36 o 
   0   2  14      225.94      207.25      8.20 o 
   1   2  14        2.29       10.44      4.60 o 
   2   2  14        0.74        1.02      5.85 o 
   3   2  14       51.90       49.40      7.64 o 
   4   2  14       23.98       41.16      8.73 o 
   5   2  14       38.57       34.17     10.78 o 
   6   2  14       22.68       47.98     25.92 o 
   7   2  14        4.56        6.95     13.95 o 
   8   2  14       10.37        3.44     18.16 o 
   9   2  14        0.35       17.58     23.21 o 
  10   2  14        2.64        9.52     42.54 o 
 -11   3  14        0.91       25.25     20.49 o 
 -10   3  14       64.15       64.15     16.98 o 
  -9   3  14       34.02       34.89     12.06 o 
  -8   3  14        9.10        3.62      9.05 o 
  -7   3  14       20.22       29.15      9.54 o 
  -6   3  14      337.71      298.42     12.75 o 
  -5   3  14       10.06        8.27      7.80 o 
  -4   3  14      171.67      179.24      9.07 o 
  -3   3  14      196.46      181.22      8.05 o 
  -2   3  14       32.08       22.44      5.41 o 
  -1   3  14        2.23        5.11      4.43 o 
   0   3  14       30.59       32.68      6.29 o 
   1   3  14        5.57       10.73      5.86 o 
   2   3  14      181.97      193.84     15.04 o 
   3   3  14      194.86      148.35     10.13 o 
   4   3  14        6.60        8.22      7.69 o 
   5   3  14      156.29      224.90     20.70 o 
   6   3  14      198.73      177.03     22.14 o 
   7   3  14        0.16        5.20     17.31 o 
   8   3  14       14.52        1.88     19.19 o 
   9   3  14        5.97       17.50     23.96 o 
 -11   4  14       19.82       40.62     20.90 o 
 -10   4  14        4.44       10.70     17.60 o 
  -9   4  14       58.16       87.75     14.58 o 
  -8   4  14        0.03       10.02     10.69 o 
  -7   4  14       37.96       32.48     10.89 o 
  -6   4  14      687.26      677.04     19.70 o 
  -5   4  14     1491.62     1421.81     30.26 o 
  -4   4  14      349.30      320.77     11.28 o 
  -3   4  14       29.59       28.24      6.66 o 
  -2   4  14       23.00       13.48      6.67 o 
  -1   4  14      490.26      487.93     12.45 o 
   0   4  14      225.84      203.98      9.39 o 
   1   4  14      295.61      266.29     19.21 o 
   2   4  14      199.75      193.44     10.40 o 
   3   4  14      273.67      271.61     15.44 o 
   4   4  14      711.00      747.27     26.25 o 
   5   4  14       65.11       76.09     14.57 o 
   6   4  14       89.32       80.06     22.61 o 
   7   4  14       13.23        4.96     17.60 o 
   8   4  14        2.63        0.84     23.14 o 
 -11   5  14       14.90       22.14     21.57 o 
 -10   5  14        9.86        7.36     16.43 o 
  -9   5  14        3.17       23.74     12.66 o 
  -8   5  14        0.06        2.93     10.40 o 
  -7   5  14       17.68       18.67     11.50 o 
  -6   5  14       55.33       30.31     10.98 o 
  -5   5  14      662.22      662.02     19.31 o 
  -4   5  14        0.11        2.28      5.84 o 
  -3   5  14        4.96        5.75      6.34 o 
  -2   5  14      247.24      256.78     10.42 o 
  -1   5  14       18.07       15.01      6.50 o 
   0   5  14        8.03        4.27      6.14 o 
   1   5  14       33.24       42.42      7.80 o 
   2   5  14        0.08        0.00      8.39 o 
   3   5  14       68.46       60.11     13.71 o 
   4   5  14        1.81       23.78     11.62 o 
   5   5  14       25.61       25.09     15.56 o 
   6   5  14        0.42       15.45     20.23 o 
   7   5  14        8.23       60.94     34.18 o 
   8   5  14        0.50       11.61     23.95 o 
 -11   6  14       34.42       38.91     24.48 o 
 -10   6  14       20.83       30.57     34.41 o 
  -9   6  14        3.90        0.42     11.50 o 
  -8   6  14        8.78       21.81     12.17 o 
  -7   6  14       35.19       11.23      9.79 o 
  -6   6  14        6.37       22.31      9.46 o 
  -5   6  14      177.29      212.88     13.04 o 
  -4   6  14       17.69       29.69      8.59 o 
  -3   6  14      257.54      292.47     12.33 o 
  -2   6  14       28.71       24.01      7.39 o 
  -1   6  14        0.34        0.00      6.05 o 
   0   6  14      215.65      190.28     12.83 o 
   1   6  14      415.39      426.18     16.92 o 
   2   6  14       66.28       41.83     12.88 o 
   3   6  14        9.95        9.38     12.33 o 
   4   6  14        0.02        6.33     13.80 o 
   5   6  14       29.30       25.65     16.46 o 
   6   6  14       50.54       66.74     24.92 o 
   7   6  14        5.62       18.78     27.01 o 
 -10   7  14        2.65        5.18     19.64 o 
  -9   7  14        4.60        7.01     13.41 o 
  -8   7  14       17.74        3.86     10.40 o 
  -7   7  14       98.53      118.32     14.69 o 
  -6   7  14        8.95        6.97     10.07 o 
  -5   7  14        3.22        6.87      8.28 o 
  -4   7  14      351.95      327.70     15.20 o 
  -3   7  14      184.30      139.88     11.01 o 
  -2   7  14        9.55       16.34      7.98 o 
  -1   7  14       32.04       37.93     10.21 o 
   0   7  14        0.06       11.88      9.05 o 
   1   7  14       62.50       64.96     15.18 o 
   2   7  14       86.19      112.08     24.94 o 
   3   7  14        2.90       13.75     14.32 o 
   4   7  14        2.73       12.15     14.55 o 
   5   7  14       20.31       11.44     14.89 o 
   6   7  14        9.34        0.11     27.92 o 
 -10   8  14        7.54       14.16     22.93 o 
  -9   8  14       24.90       64.77     16.40 o 
  -8   8  14        1.44        8.72     11.88 o 
  -7   8  14       26.02       27.07     13.93 o 
  -6   8  14      174.51      154.32     14.98 o 
  -5   8  14       41.19       61.57     14.63 o 
  -4   8  14       59.99       71.58     12.61 o 
  -3   8  14      246.78      262.17     18.46 o 
  -2   8  14        5.79        9.42     10.07 o 
  -1   8  14      171.65      202.95     15.18 o 
   0   8  14       24.69       29.50     12.23 o 
   1   8  14       89.65       96.45     19.49 o 
   2   8  14       61.96       47.73     17.21 o 
   3   8  14        6.74       18.29     16.00 o 
   4   8  14        7.86        8.15     17.57 o 
   5   8  14        0.86        9.69     19.99 o 
  -9   9  14        0.27       10.02     18.46 o 
  -8   9  14        7.76        0.11     16.57 o 
  -7   9  14       42.17       58.31     15.04 o 
  -6   9  14        2.21        3.40     10.04 o 
  -5   9  14        0.03       10.25     10.75 o 
  -4   9  14       56.15       45.25     15.90 o 
  -3   9  14      104.72       54.67     15.80 o 
  -2   9  14       46.89       15.45     14.16 o 
  -1   9  14        0.19        4.37     13.55 o 
   0   9  14        3.45        6.80     11.79 o 
   1   9  14       83.69       72.75     19.53 o 
   2   9  14       30.07       47.28     19.90 o 
   3   9  14        6.25       17.78     18.78 o 
   4   9  14        1.93        0.68     16.85 o 
   5   9  14        7.91        0.47     33.02 o 
  -9  10  14        0.18        0.26     34.49 o 
  -8  10  14        0.29        9.05     13.98 o 
  -7  10  14       15.69       19.30     14.07 o 
  -6  10  14       34.46       21.28     14.49 o 
  -5  10  14        2.73        0.11     13.13 o 
  -4  10  14       10.11       15.15     14.77 o 
  -3  10  14       23.60       26.84     16.30 o 
  -2  10  14       26.40       36.44     17.03 o 
  -1  10  14        7.93        4.52     15.98 o 
   0  10  14       32.53       28.35     19.03 o 
   1  10  14       40.72       61.55     21.13 o 
   2  10  14       69.44       34.55     21.02 o 
   3  10  14        1.34       19.71     22.29 o 
  -8  11  14       10.78        0.26     25.71 o 
  -7  11  14       14.43       11.23     16.33 o 
  -6  11  14        7.71        4.43     16.79 o 
  -5  11  14       28.21       26.72     17.86 o 
  -4  11  14        0.22        0.76     16.10 o 
  -3  11  14        2.15        3.18     15.82 o 
  -2  11  14       28.54       13.48     17.96 o 
  -1  11  14        9.38        8.94     17.89 o 
   0  11  14        4.09        0.05     23.23 o 
   1  11  14       13.64       18.65     20.92 o 
   2  11  14        3.65       25.19     36.91 o 
  -7  12  14        2.31        0.05     25.34 o 
  -6  12  14        0.01        0.37     22.28 o 
  -5  12  14        0.01        1.53     17.19 o 
  -4  12  14        0.07       14.15     20.25 o 
  -3  12  14       10.13       18.09     20.48 o 
  -2  12  14        1.10        0.00     18.52 o 
  -1  12  14        4.44       28.03     46.06 o 
   0 -14  15        1.69        0.68     36.33 o 
   1 -14  15        3.82       20.73     28.10 o 
   2 -14  15        0.32        7.81     28.08 o 
   3 -14  15        5.23        9.65     25.49 o 
   4 -14  15        3.26       45.60     24.41 o 
  -2 -13  15        0.43        0.05     30.71 o 
  -1 -13  15        5.88       25.23     30.73 o 
   0 -13  15       19.55       24.13     29.00 o 
   1 -13  15        7.62       18.57     22.36 o 
   2 -13  15        2.10       10.57     24.19 o 
   3 -13  15       42.32       36.46     28.38 o 
   4 -13  15       33.32       74.11     37.46 o 
   5 -13  15       27.62       25.03     38.38 o 
   6 -13  15        4.47        4.73     37.39 o 
   7 -13  15        9.65       26.50     43.22 o 
  -4 -12  15        2.76       22.93     39.59 o 
  -3 -12  15        0.42       24.35     21.67 o 
  -2 -12  15       20.90       25.82     17.77 o 
  -1 -12  15      140.28      154.48     20.43 o 
   0 -12  15       76.05       69.45     24.52 o 
   1 -12  15       14.30       15.49     17.75 o 
   2 -12  15        4.11        8.20     22.35 o 
   3 -12  15        0.01        2.59     18.79 o 
   4 -12  15       24.90       17.69     17.76 o 
   5 -12  15       24.06       14.99     35.70 o 
   6 -12  15       41.71       53.67     27.19 o 
   7 -12  15        0.21       12.61     23.81 o 
   8 -12  15        0.13        0.26     37.49 o 
  -4 -11  15       20.34       34.75     20.99 o 
  -3 -11  15       38.97       69.90     19.18 o 
  -2 -11  15       73.99       75.42     17.15 o 
  -1 -11  15        6.67        2.66     14.74 o 
   0 -11  15       24.51       28.04     11.67 o 
   1 -11  15       23.85       22.70     16.39 o 
   2 -11  15      142.71      148.45     19.30 o 
   3 -11  15       53.49       63.79     23.89 o 
   4 -11  15        0.50        1.88     12.87 o 
   5 -11  15        0.19       17.77     22.98 o 
   6 -11  15        5.50        8.60     20.89 o 
   7 -11  15       64.84       28.61     24.03 o 
   8 -11  15       24.03       13.49     23.27 o 
  -5 -10  15       28.62       19.84     19.79 o 
  -4 -10  15       46.32       89.33     21.04 o 
  -3 -10  15        5.18        6.91     13.24 o 
  -2 -10  15       39.59       41.14     16.14 o 
  -1 -10  15      108.63       60.98     13.86 o 
   0 -10  15       48.60       48.58     11.25 o 
   1 -10  15     2195.40     2260.28     42.27 o 
   2 -10  15       14.93       14.14     11.39 o 
   3 -10  15       30.10       16.47     17.47 o 
   4 -10  15       60.46       43.53     19.94 o 
   5 -10  15       87.65       73.35     20.05 o 
   6 -10  15       54.08       33.65     23.37 o 
   7 -10  15       18.67        3.80     20.26 o 
   8 -10  15        8.26        7.30     17.05 o 
   9 -10  15        5.36       39.62     41.04 o 
  -6  -9  15        0.31        8.90     17.84 o 
  -5  -9  15        7.68        0.32     20.10 o 
  -4  -9  15      201.48      197.77     17.12 o 
  -3  -9  15        6.71        2.73     11.78 o 
  -2  -9  15        9.40       22.90     12.16 o 
  -1  -9  15      261.27      282.31     15.21 o 
   0  -9  15      377.40      352.10     15.12 o 
   1  -9  15      197.43      207.21      9.94 o 
   2  -9  15       32.09       28.73      7.75 o 
   3  -9  15       11.38       28.22     14.19 o 
   4  -9  15       45.21       46.19     13.64 o 
   5  -9  15        0.00        5.97     14.91 o 
   6  -9  15        0.05        0.11     16.60 o 
   7  -9  15       44.36       43.42     20.06 o 
   8  -9  15        0.07       21.99     23.74 o 
   9  -9  15        1.00       34.86     36.96 o 
  -7  -8  15        0.43       12.26     16.79 o 
  -6  -8  15        0.08        2.65     13.44 o 
  -5  -8  15       42.05       38.60     13.28 o 
  -4  -8  15       41.13       54.68     13.57 o 
  -3  -8  15       27.94       33.17     10.87 o 
  -2  -8  15      100.02       89.31     11.45 o 
  -1  -8  15        4.14       13.44      7.66 o 
   0  -8  15      102.60       83.31      8.62 o 
   1  -8  15       10.19       35.25      5.93 o 
   2  -8  15      158.84      185.61     11.50 o 
   3  -8  15      241.65      250.38     14.38 o 
   4  -8  15       67.71       74.44     12.99 o 
   5  -8  15        0.28        0.26     13.13 o 
   6  -8  15      321.52      377.05     32.73 o 
   7  -8  15       10.73        5.24     15.86 o 
   8  -8  15       35.34       12.51     18.44 o 
   9  -8  15       48.95       34.56     20.43 o 
  10  -8  15       10.76       25.07     26.26 o 
  -8  -7  15        9.04       14.25     16.18 o 
  -7  -7  15       13.61        5.08     16.08 o 
  -6  -7  15      133.73      148.71     17.91 o 
  -5  -7  15       17.55       37.90     12.75 o 
  -4  -7  15       22.81       29.45     11.54 o 
  -3  -7  15        1.56        6.01      8.87 o 
  -2  -7  15      144.81      118.02      9.82 o 
  -1  -7  15      345.40      340.63     11.32 o 
   0  -7  15      313.92      335.56     12.92 o 
   1  -7  15        0.67        4.54      8.26 o 
   2  -7  15       11.52        8.67      6.96 o 
   3  -7  15      356.68      353.83     12.94 o 
   4  -7  15        6.27        5.36      8.87 o 
   5  -7  15       31.78       31.58     16.02 o 
   6  -7  15      460.68      391.80     25.85 o 
   7  -7  15      316.43      303.48     24.55 o 
   8  -7  15       17.79       28.24     19.03 o 
   9  -7  15        0.01        8.86     20.13 o 
  10  -7  15       12.30       18.21     23.14 o 
  -9  -6  15        1.30       31.34     37.65 o 
  -8  -6  15        0.04       19.24     16.33 o 
  -7  -6  15        7.51       10.20     12.37 o 
  -6  -6  15      164.95      183.94     16.44 o 
  -5  -6  15       24.48       13.51     11.35 o 
  -4  -6  15      726.73      698.94     23.22 o 
  -3  -6  15       23.61       25.60      7.53 o 
  -2  -6  15      154.96      119.50      9.28 o 
  -1  -6  15      346.39      326.93     11.72 o 
   0  -6  15       18.87       18.88      6.58 o 
   1  -6  15       15.80       14.67      6.68 o 
   2  -6  15        0.14        8.49      6.91 o 
   3  -6  15      160.14      149.01     10.37 o 
   4  -6  15       65.39       66.91     11.22 o 
   5  -6  15      153.26      129.42     17.66 o 
   6  -6  15       58.07       43.17     16.66 o 
   7  -6  15        0.18        1.65     13.71 o 
   8  -6  15        3.88       29.89     36.23 o 
   9  -6  15       10.97        6.89     19.08 o 
  10  -6  15        0.12       50.00     35.76 o 
 -10  -5  15        0.05       23.82     37.96 o 
  -9  -5  15       27.26       24.40     19.51 o 
  -8  -5  15      124.22      129.70     17.10 o 
  -7  -5  15       22.83       19.32     12.26 o 
  -6  -5  15      312.71      406.19     21.84 o 
  -5  -5  15       79.90      107.37     10.99 o 
  -4  -5  15       23.10       22.29      7.75 o 
  -3  -5  15      356.67      404.95     14.13 o 
  -2  -5  15       46.72       56.51      7.62 o 
  -1  -5  15      139.18      134.20      8.47 o 
   0  -5  15      129.79      138.72      7.77 o 
   1  -5  15      869.47      861.94     16.62 o 
   2  -5  15       38.34       32.87      6.95 o 
   3  -5  15      135.11      128.67     16.33 o
[truncated: 245,802 more chars]
